# Supplementary material for: Unleashing a novel function of Endonuclease G in mitochondrial genome instability
Source: eLife. 2022 Nov 17;11:e69916. doi: 10.7554/eLife.69916 (PMC9711528; doi:10.7554/eLife.69916)
Supplement: Figure 1—source data 1. [file elife-69916-fig1-data1.zip]

Archive with 28 entries (25 files):
- Figure 1_Source data1_main/
- __MACOSX/._Figure 1_Source data1_main
- Figure 1_Source data1_main/.DS_Store
- __MACOSX/Figure 1_Source data1_main/._.DS_Store
- Figure 1_Source data1_main/Figure 1E_Gel profile DMS protection assay/
- __MACOSX/Figure 1_Source data1_main/._Figure 1E_Gel profile DMS protection assay
- Figure 1_Source data1_main/Figure 1C_EMSA Gel profile_Mitochondrial region_presence and absence_KCl/
- __MACOSX/Figure 1_Source data1_main/._Figure 1C_EMSA Gel profile_Mitochondrial region_presence and absence_KCl
- Figure 1_Source data1_main/Figure 1D_Quantitation_Circular dichroism_C and G strand in absence and presence of KCl.xlsx
- __MACOSX/Figure 1_Source data1_main/._Figure 1D_Quantitation_Circular dichroism_C and G strand in absence and presence of KCl.xlsx
- Figure 1_Source data1_main/Figure 1E_Gel profile DMS protection assay/Figure 1E_Gel profile_DMS protection assay_regI.tif
- __MACOSX/Figure 1_Source data1_main/Figure 1E_Gel profile DMS protection assay/._Figure 1E_Gel profile_DMS protection assay_regI.tif
- Figure 1_Source data1_main/Figure 1E_Gel profile DMS protection assay/.DS_Store
- __MACOSX/Figure 1_Source data1_main/Figure 1E_Gel profile DMS protection assay/._.DS_Store
- Figure 1_Source data1_main/Figure 1E_Gel profile DMS protection assay/Figure 1E_Gel profile DMS protection.pptx
- __MACOSX/Figure 1_Source data1_main/Figure 1E_Gel profile DMS protection assay/._Figure 1E_Gel profile DMS protection.pptx
- Figure 1_Source data1_main/Figure 1E_Gel profile DMS protection assay/Figure 1E_Gel profile_DMS protection assay_regI.img
- __MACOSX/Figure 1_Source data1_main/Figure 1E_Gel profile DMS protection assay/._Figure 1E_Gel profile_DMS protection assay_regI.img
- Figure 1_Source data1_main/Figure 1E_Gel profile DMS protection assay/Figure 1E_Gel profile_DMS protection assay_regI.inf
- __MACOSX/Figure 1_Source data1_main/Figure 1E_Gel profile DMS protection assay/._Figure 1E_Gel profile_DMS protection assay_regI.inf
- Figure 1_Source data1_main/Figure 1C_EMSA Gel profile_Mitochondrial region_presence and absence_KCl/.DS_Store
- __MACOSX/Figure 1_Source data1_main/Figure 1C_EMSA Gel profile_Mitochondrial region_presence and absence_KCl/._.DS_Store
- Figure 1_Source data1_main/Figure 1C_EMSA Gel profile_Mitochondrial region_presence and absence_KCl/Figure 1C_EMSA Gel profile_Mitochondrial region_presence or absence KCl.pptx
- __MACOSX/Figure 1_Source data1_main/Figure 1C_EMSA Gel profile_Mitochondrial region_presence and absence_KCl/._Figure 1C_EMSA Gel profile_Mitochondrial region_presence or absence KCl.pptx
- Figure 1_Source data1_main/Figure 1C_EMSA Gel profile_Mitochondrial region_presence and absence_KCl/Figure 1C_EMSA Gel profile_Mitochondrial region_absence_KCl.tif
- __MACOSX/Figure 1_Source data1_main/Figure 1C_EMSA Gel profile_Mitochondrial region_presence and absence_KCl/._Figure 1C_EMSA Gel profile_Mitochondrial region_absence_KCl.tif
- Figure 1_Source data1_main/Figure 1C_EMSA Gel profile_Mitochondrial region_presence and absence_KCl/Figure 1C_EMSA Gel profile_Mitochondrial region_presence_KCl.tif
- __MACOSX/Figure 1_Source data1_main/Figure 1C_EMSA Gel profile_Mitochondrial region_presence and absence_KCl/._Figure 1C_EMSA Gel profile_Mitochondrial region_presence_KCl.tif
