# Supplementary material for: Unleashing a novel function of Endonuclease G in mitochondrial genome instability
Source: eLife. 2022 Nov 17;11:e69916. doi: 10.7554/eLife.69916 (PMC9711528; doi:10.7554/eLife.69916)
Supplement: Figure 1—source data 2. [file elife-69916-fig1-data2.zip]

Archive with 12 entries (11 files):
- Figure 1_Source data2_Supplementary/
- __MACOSX/._Figure 1_Source data2_Supplementary
- Figure 1_Source data2_Supplementary/Figure S1C_EMSA gel profile_Mitochondrial region 1 in presence_absence_KCl_with mutants.tif
- __MACOSX/Figure 1_Source data2_Supplementary/._Figure S1C_EMSA gel profile_Mitochondrial region 1 in presence_absence_KCl_with mutants.tif
- Figure 1_Source data2_Supplementary/.DS_Store
- __MACOSX/Figure 1_Source data2_Supplementary/._.DS_Store
- Figure 1_Source data2_Supplementary/Figure S1C_EMSA gel profile_Mitochondrial region 1 in presence_KCl_with mutants.tif
- __MACOSX/Figure 1_Source data2_Supplementary/._Figure S1C_EMSA gel profile_Mitochondrial region 1 in presence_KCl_with mutants.tif
- Figure 1_Source data2_Supplementary/Figure S1C_EMSA gel profile_Mitochondrial region_presence_absence_KCl.pptx
- __MACOSX/Figure 1_Source data2_Supplementary/._Figure S1C_EMSA gel profile_Mitochondrial region_presence_absence_KCl.pptx
- Figure 1_Source data2_Supplementary/SD_170421_G1 and mutatnts EMSA (1).pptx
- __MACOSX/Figure 1_Source data2_Supplementary/._SD_170421_G1 and mutatnts EMSA (1).pptx
