# Supplementary material for: Unleashing a novel function of Endonuclease G in mitochondrial genome instability
Source: eLife. 2022 Nov 17;11:e69916. doi: 10.7554/eLife.69916 (PMC9711528; doi:10.7554/eLife.69916)
Supplement: Figure 2—source data 1. [file elife-69916-fig2-data1.zip]

Archive with 33 entries (29 files):
- Figure2_Source data1_main/
- Figure2_Source data1_main/Figure 2E_Gel profile_Primer extension_Different ions/
- __MACOSX/Figure2_Source data1_main/._Figure 2E_Gel profile_Primer extension_Different ions
- Figure2_Source data1_main/.DS_Store
- __MACOSX/Figure2_Source data1_main/._.DS_Store
- Figure2_Source data1_main/Figure 2F_Quantitation_ions_primer extension.xlsx
- __MACOSX/Figure2_Source data1_main/._Figure 2F_Quantitation_ions_primer extension.xlsx
- Figure2_Source data1_main/Figure 2C_Gel profile_Primer extension_potassium increasing concentration/
- __MACOSX/Figure2_Source data1_main/._Figure 2C_Gel profile_Primer extension_potassium increasing concentration
- Figure2_Source data1_main/Figure 2D_Source data_Gel profile/
- __MACOSX/Figure2_Source data1_main/._Figure 2D_Source data_Gel profile
- Figure2_Source data1_main/Figure 2E_Gel profile_Primer extension_Different ions/Figure 2E_Gel profile_Primer extension_Different salts.tif
- __MACOSX/Figure2_Source data1_main/Figure 2E_Gel profile_Primer extension_Different ions/._Figure 2E_Gel profile_Primer extension_Different salts.tif
- Figure2_Source data1_main/Figure 2E_Gel profile_Primer extension_Different ions/Figure 2E_Gel profile_Primer extension_Different ion.pptx
- __MACOSX/Figure2_Source data1_main/Figure 2E_Gel profile_Primer extension_Different ions/._Figure 2E_Gel profile_Primer extension_Different ion.pptx
- Figure2_Source data1_main/Figure 2E_Gel profile_Primer extension_Different ions/Figure 2E_Gel profile_Primer extension_Different salts.inf
- __MACOSX/Figure2_Source data1_main/Figure 2E_Gel profile_Primer extension_Different ions/._Figure 2E_Gel profile_Primer extension_Different salts.inf
- Figure2_Source data1_main/Figure 2E_Gel profile_Primer extension_Different ions/Figure 2E_Gel profile_Primer extension_Different salts.img
- __MACOSX/Figure2_Source data1_main/Figure 2E_Gel profile_Primer extension_Different ions/._Figure 2E_Gel profile_Primer extension_Different salts.img
- Figure2_Source data1_main/Figure 2C_Gel profile_Primer extension_potassium increasing concentration/Figure 1C_Gel profile_Primer extension_potassium increasing concentration.pptx
- __MACOSX/Figure2_Source data1_main/Figure 2C_Gel profile_Primer extension_potassium increasing concentration/._Figure 1C_Gel profile_Primer extension_potassium increasing concentration.pptx
- Figure2_Source data1_main/Figure 2C_Gel profile_Primer extension_potassium increasing concentration/.DS_Store
- __MACOSX/Figure2_Source data1_main/Figure 2C_Gel profile_Primer extension_potassium increasing concentration/._.DS_Store
- Figure2_Source data1_main/Figure 2C_Gel profile_Primer extension_potassium increasing concentration/~$Figure 1C_Gel profile_Primer extension_potassium increasing concentration.pptx
- __MACOSX/Figure2_Source data1_main/Figure 2C_Gel profile_Primer extension_potassium increasing concentration/._~$Figure 1C_Gel profile_Primer extension_potassium increasing concentration.pptx
- Figure2_Source data1_main/Figure 2C_Gel profile_Primer extension_potassium increasing concentration/Figure 1C_Gel profile_Primer extension_potassium increasing concentration.tif
- __MACOSX/Figure2_Source data1_main/Figure 2C_Gel profile_Primer extension_potassium increasing concentration/._Figure 1C_Gel profile_Primer extension_potassium increasing concentration.tif
- Figure2_Source data1_main/Figure 2D_Source data_Gel profile/.DS_Store
- __MACOSX/Figure2_Source data1_main/Figure 2D_Source data_Gel profile/._.DS_Store
- Figure2_Source data1_main/Figure 2D_Source data_Gel profile/Figure 2D_Gel profile_Primer extension_wild type and mutant plasmid.tif
- __MACOSX/Figure2_Source data1_main/Figure 2D_Source data_Gel profile/._Figure 2D_Gel profile_Primer extension_wild type and mutant plasmid.tif
- Figure2_Source data1_main/Figure 2D_Source data_Gel profile/Figure 2D_Gel profile_Primer extension_wild type vs mutant plasmid.pptx
- __MACOSX/Figure2_Source data1_main/Figure 2D_Source data_Gel profile/._Figure 2D_Gel profile_Primer extension_wild type vs mutant plasmid.pptx
