# Supplementary material for: Unleashing a novel function of Endonuclease G in mitochondrial genome instability
Source: eLife. 2022 Nov 17;11:e69916. doi: 10.7554/eLife.69916 (PMC9711528; doi:10.7554/eLife.69916)
Supplement: Figure 2—source data 1. [file elife-69916-fig2-data1.zip › Figure2_Source data1_main/Figure 2F_Quantitation_ions_primer extension.xlsx]

## Sheet: Sheet1
				Quantitation of primer extension using different ions
				Ions	No Ion	K	Li	Na
					10000	25000	11000	10500
