# Supplementary material for: Unleashing a novel function of Endonuclease G in mitochondrial genome instability
Source: eLife. 2022 Nov 17;11:e69916. doi: 10.7554/eLife.69916 (PMC9711528; doi:10.7554/eLife.69916)
Supplement: Figure 2—source data 1. [file elife-69916-fig2-data1.zip › Figure2_Source data1_main/Figure 2E_Gel profile_Primer extension_Different ions/Figure 2E_Gel profile_Primer extension_Different salts.inf]

FLA_IMAGE_FILE
DI 21.8.13 13 h exp diff salts k li reg 1-[IP].img

200
200
16
2175
1795
1
5
Wed Aug 21 08:51:12 2013
1377055272

FLA-9000

[IP] (ch.1)
635
*** more info ***
22
S,RangeLow=0
S,RangeHigh=65535
H,ScaleType=Exponential
S,MethodName=[IP]
S,LaserName1=LD635
S,LaserName2=
H,LaserStatus=4,0
S,Channel=1
S,PMTType=Bialkali
S,V=900
S,Shading=IP_2010-02-15T10_14_19
S,Spotting=On
H,SpottingParam=1.1
H,DensityOffset=On
H,Obiki=On
H,Inch->mm=On
S,Invert=Off
S,MainStartPosition=0[mm]
S,SubStartPosition=0[mm]
S,StageName=IP Stage
S,Software=ImageReader FLA-9000 1.02 for Windows
H,Error=no_error
