# Supplementary material for: Unleashing a novel function of Endonuclease G in mitochondrial genome instability
Source: eLife. 2022 Nov 17;11:e69916. doi: 10.7554/eLife.69916 (PMC9711528; doi:10.7554/eLife.69916)
Supplement: Figure 3—source data 1. [file elife-69916-fig3-data1.zip]

Archive with 78 entries (77 files):
- Figure 3A_Source data2_Bisulphite sequencing data_plasmid/
- __MACOSX/._Figure 3A_Source data2_Bisulphite sequencing data_plasmid
- Figure 3A_Source data2_Bisulphite sequencing data_plasmid/RBK_PDI1_BSF_1.2_T7_FOR.pdf
- __MACOSX/Figure 3A_Source data2_Bisulphite sequencing data_plasmid/._RBK_PDI1_BSF_1.2_T7_FOR.pdf
- Figure 3A_Source data2_Bisulphite sequencing data_plasmid/SD-PDT1-BSF-3.17_T7FOR-G11.pdf
- __MACOSX/Figure 3A_Source data2_Bisulphite sequencing data_plasmid/._SD-PDT1-BSF-3.17_T7FOR-G11.pdf
- Figure 3A_Source data2_Bisulphite sequencing data_plasmid/SS4_PDI1_BIS_19_T7FOR-H01.pdf
- __MACOSX/Figure 3A_Source data2_Bisulphite sequencing data_plasmid/._SS4_PDI1_BIS_19_T7FOR-H01.pdf
- Figure 3A_Source data2_Bisulphite sequencing data_plasmid/SD_PDI1_BSF_2.3_T7FOR-F02.pdf
- __MACOSX/Figure 3A_Source data2_Bisulphite sequencing data_plasmid/._SD_PDI1_BSF_2.3_T7FOR-F02.pdf
- Figure 3A_Source data2_Bisulphite sequencing data_plasmid/SS4_PDI1_BIS_25_T7FOR-D01.pdf
- __MACOSX/Figure 3A_Source data2_Bisulphite sequencing data_plasmid/._SS4_PDI1_BIS_25_T7FOR-D01.pdf
- Figure 3A_Source data2_Bisulphite sequencing data_plasmid/SS4_PDI1_BIS_5_T7FOR-D01.pdf
- __MACOSX/Figure 3A_Source data2_Bisulphite sequencing data_plasmid/._SS4_PDI1_BIS_5_T7FOR-D01.pdf
- Figure 3A_Source data2_Bisulphite sequencing data_plasmid/SD-PDI1-BSF-1.2_T7-FOR-B01.pdf
- __MACOSX/Figure 3A_Source data2_Bisulphite sequencing data_plasmid/._SD-PDI1-BSF-1.2_T7-FOR-B01.pdf
- Figure 3A_Source data2_Bisulphite sequencing data_plasmid/RBK_PDI1-BSF_1.8_T7_FOR.pdf
- __MACOSX/Figure 3A_Source data2_Bisulphite sequencing data_plasmid/._RBK_PDI1-BSF_1.8_T7_FOR.pdf
- Figure 3A_Source data2_Bisulphite sequencing data_plasmid/RBK_PDI1_BSF_1.4_T7FOR.pdf
- __MACOSX/Figure 3A_Source data2_Bisulphite sequencing data_plasmid/._RBK_PDI1_BSF_1.4_T7FOR.pdf
- Figure 3A_Source data2_Bisulphite sequencing data_plasmid/SD-PDI1-BSF-1.1_T7-FOR-A01.pdf
- __MACOSX/Figure 3A_Source data2_Bisulphite sequencing data_plasmid/._SD-PDI1-BSF-1.1_T7-FOR-A01.pdf
- Figure 3A_Source data2_Bisulphite sequencing data_plasmid/SD-PDT1-BSF-3.18_T7FOR-H11.pdf
- __MACOSX/Figure 3A_Source data2_Bisulphite sequencing data_plasmid/._SD-PDT1-BSF-3.18_T7FOR-H11.pdf
- Figure 3A_Source data2_Bisulphite sequencing data_plasmid/SD-PDT1-BSF-3.6_T7FOR-B11.pdf
- __MACOSX/Figure 3A_Source data2_Bisulphite sequencing data_plasmid/._SD-PDT1-BSF-3.6_T7FOR-B11.pdf
- Figure 3A_Source data2_Bisulphite sequencing data_plasmid/SS4_PDI1_BIS_16_T7FOR-G01.pdf
- __MACOSX/Figure 3A_Source data2_Bisulphite sequencing data_plasmid/._SS4_PDI1_BIS_16_T7FOR-G01.pdf
- Figure 3A_Source data2_Bisulphite sequencing data_plasmid/SD-PDT1-BSF-3.4_T7FOR-H10.pdf
- __MACOSX/Figure 3A_Source data2_Bisulphite sequencing data_plasmid/._SD-PDT1-BSF-3.4_T7FOR-H10.pdf
- Figure 3A_Source data2_Bisulphite sequencing data_plasmid/SS4_PDI1_BIS_2_T7FOR-F01.pdf
- __MACOSX/Figure 3A_Source data2_Bisulphite sequencing data_plasmid/._SS4_PDI1_BIS_2_T7FOR-F01.pdf
- Figure 3A_Source data2_Bisulphite sequencing data_plasmid/SS4_PDI1_BIS_15_T7FOR-F01.pdf
- __MACOSX/Figure 3A_Source data2_Bisulphite sequencing data_plasmid/._SS4_PDI1_BIS_15_T7FOR-F01.pdf
- Figure 3A_Source data2_Bisulphite sequencing data_plasmid/SD-PDT1-BSF-3.19_T7FOR-A12.pdf
- __MACOSX/Figure 3A_Source data2_Bisulphite sequencing data_plasmid/._SD-PDT1-BSF-3.19_T7FOR-A12.pdf
- Figure 3A_Source data2_Bisulphite sequencing data_plasmid/RBK_PDI1_BSF_1.5_T7FOR.pdf
- __MACOSX/Figure 3A_Source data2_Bisulphite sequencing data_plasmid/._RBK_PDI1_BSF_1.5_T7FOR.pdf
- Figure 3A_Source data2_Bisulphite sequencing data_plasmid/SD-PDT1-BSF-3.5_T7FOR-A11.pdf
- __MACOSX/Figure 3A_Source data2_Bisulphite sequencing data_plasmid/._SD-PDT1-BSF-3.5_T7FOR-A11.pdf
- Figure 3A_Source data2_Bisulphite sequencing data_plasmid/SD_PDI1_BSF_2.4_T7FOR-G02.pdf
- __MACOSX/Figure 3A_Source data2_Bisulphite sequencing data_plasmid/._SD_PDI1_BSF_2.4_T7FOR-G02.pdf
- Figure 3A_Source data2_Bisulphite sequencing data_plasmid/SD-PDT1-BSF-3.10_T7FOR-F11.pdf
- __MACOSX/Figure 3A_Source data2_Bisulphite sequencing data_plasmid/._SD-PDT1-BSF-3.10_T7FOR-F11.pdf
- Figure 3A_Source data2_Bisulphite sequencing data_plasmid/SD-PDT1-BSF-3.8_T7FOR-D11.pdf
- __MACOSX/Figure 3A_Source data2_Bisulphite sequencing data_plasmid/._SD-PDT1-BSF-3.8_T7FOR-D11.pdf
- Figure 3A_Source data2_Bisulphite sequencing data_plasmid/SS4_PDI1_BIS_7_T7FOR-E01.pdf
- __MACOSX/Figure 3A_Source data2_Bisulphite sequencing data_plasmid/._SS4_PDI1_BIS_7_T7FOR-E01.pdf
- Figure 3A_Source data2_Bisulphite sequencing data_plasmid/RBK_PDI1_BSF_1.6_T7FOR.pdf
- __MACOSX/Figure 3A_Source data2_Bisulphite sequencing data_plasmid/._RBK_PDI1_BSF_1.6_T7FOR.pdf
- Figure 3A_Source data2_Bisulphite sequencing data_plasmid/SD-PDI1-BSF-3.16_T7-FOR-F04.pdf
- __MACOSX/Figure 3A_Source data2_Bisulphite sequencing data_plasmid/._SD-PDI1-BSF-3.16_T7-FOR-F04.pdf
- Figure 3A_Source data2_Bisulphite sequencing data_plasmid/SD-PDT1-BSF-3.7_T7FOR-C11.pdf
- __MACOSX/Figure 3A_Source data2_Bisulphite sequencing data_plasmid/._SD-PDT1-BSF-3.7_T7FOR-C11.pdf
- Figure 3A_Source data2_Bisulphite sequencing data_plasmid/SS4_PDI1_BIS_9_T7FOR.pdf
- __MACOSX/Figure 3A_Source data2_Bisulphite sequencing data_plasmid/._SS4_PDI1_BIS_9_T7FOR.pdf
- Figure 3A_Source data2_Bisulphite sequencing data_plasmid/RBK_PDI1_BSF_1.3_T7_FOR.pdf
- __MACOSX/Figure 3A_Source data2_Bisulphite sequencing data_plasmid/._RBK_PDI1_BSF_1.3_T7_FOR.pdf
- Figure 3A_Source data2_Bisulphite sequencing data_plasmid/SD_PDI1_BSF_1.3_T7FOR-D02.pdf
- __MACOSX/Figure 3A_Source data2_Bisulphite sequencing data_plasmid/._SD_PDI1_BSF_1.3_T7FOR-D02.pdf
- Figure 3A_Source data2_Bisulphite sequencing data_plasmid/SD-PDT1-BSF-3.9_T7FOR-E11.pdf
- __MACOSX/Figure 3A_Source data2_Bisulphite sequencing data_plasmid/._SD-PDT1-BSF-3.9_T7FOR-E11.pdf
- Figure 3A_Source data2_Bisulphite sequencing data_plasmid/SD-PDI1-BSF-2.1_T7-FOR-C01.pdf
- __MACOSX/Figure 3A_Source data2_Bisulphite sequencing data_plasmid/._SD-PDI1-BSF-2.1_T7-FOR-C01.pdf
- Figure 3A_Source data2_Bisulphite sequencing data_plasmid/SD_PDI1_BSF_1.4_T7FOR-E02.pdf
- __MACOSX/Figure 3A_Source data2_Bisulphite sequencing data_plasmid/._SD_PDI1_BSF_1.4_T7FOR-E02.pdf
- Figure 3A_Source data2_Bisulphite sequencing data_plasmid/RBK_PDI1_BSF_1.7_T7FOR.pdf
- __MACOSX/Figure 3A_Source data2_Bisulphite sequencing data_plasmid/._RBK_PDI1_BSF_1.7_T7FOR.pdf
- Figure 3A_Source data2_Bisulphite sequencing data_plasmid/RBK_PDI1-BSF_1.9_T7-FOR.pdf
- __MACOSX/Figure 3A_Source data2_Bisulphite sequencing data_plasmid/._RBK_PDI1-BSF_1.9_T7-FOR.pdf
- Figure 3A_Source data2_Bisulphite sequencing data_plasmid/SS4_PDI1_BIS_13_T7FOR-E01.pdf
- __MACOSX/Figure 3A_Source data2_Bisulphite sequencing data_plasmid/._SS4_PDI1_BIS_13_T7FOR-E01.pdf
- Figure 3A_Source data2_Bisulphite sequencing data_plasmid/RBK_PDI1_BSF_1.1_T7_FOR.pdf
- __MACOSX/Figure 3A_Source data2_Bisulphite sequencing data_plasmid/._RBK_PDI1_BSF_1.1_T7_FOR.pdf
- Figure 3A_Source data2_Bisulphite sequencing data_plasmid/SD-PDI1-BSF-2.2_T7-FOR-D01.pdf
- __MACOSX/Figure 3A_Source data2_Bisulphite sequencing data_plasmid/._SD-PDI1-BSF-2.2_T7-FOR-D01.pdf
- Figure 3A_Source data2_Bisulphite sequencing data_plasmid/SS4_PDI1_BIS_1_T7FOR-H01.pdf
- __MACOSX/Figure 3A_Source data2_Bisulphite sequencing data_plasmid/._SS4_PDI1_BIS_1_T7FOR-H01.pdf
