# Supplementary material for: Unleashing a novel function of Endonuclease G in mitochondrial genome instability
Source: eLife. 2022 Nov 17;11:e69916. doi: 10.7554/eLife.69916 (PMC9711528; doi:10.7554/eLife.69916)
Supplement: Figure 3—source data 2. [file elife-69916-fig3-data2.zip]

Archive with 122 entries (121 files):
- Figure 3B.C_Source data3_Bisulphite sequencing_mtDNA/
- __MACOSX/._Figure 3B.C_Source data3_Bisulphite sequencing_mtDNA
- Figure 3B.C_Source data3_Bisulphite sequencing_mtDNA/SS4-MT-BIS-24_T7FOR-D06.pdf
- __MACOSX/Figure 3B.C_Source data3_Bisulphite sequencing_mtDNA/._SS4-MT-BIS-24_T7FOR-D06.pdf
- Figure 3B.C_Source data3_Bisulphite sequencing_mtDNA/SS4-MT-BIS-39_T7FOR-C07.pdf
- __MACOSX/Figure 3B.C_Source data3_Bisulphite sequencing_mtDNA/._SS4-MT-BIS-39_T7FOR-C07.pdf
- Figure 3B.C_Source data3_Bisulphite sequencing_mtDNA/SS4-MT-BIS-29_T7FOR-G06.pdf
- __MACOSX/Figure 3B.C_Source data3_Bisulphite sequencing_mtDNA/._SS4-MT-BIS-29_T7FOR-G06.pdf
- Figure 3B.C_Source data3_Bisulphite sequencing_mtDNA/SS4-MT-BIS-2_T7FOR-G06.pdf
- __MACOSX/Figure 3B.C_Source data3_Bisulphite sequencing_mtDNA/._SS4-MT-BIS-2_T7FOR-G06.pdf
- Figure 3B.C_Source data3_Bisulphite sequencing_mtDNA/SS4-MT-BIS-1.7_T7FOR.pdf
- __MACOSX/Figure 3B.C_Source data3_Bisulphite sequencing_mtDNA/._SS4-MT-BIS-1.7_T7FOR.pdf
- Figure 3B.C_Source data3_Bisulphite sequencing_mtDNA/SD-MT-DNA-BSF-2.4_T7FOR-H05.pdf
- __MACOSX/Figure 3B.C_Source data3_Bisulphite sequencing_mtDNA/._SD-MT-DNA-BSF-2.4_T7FOR-H05.pdf
- Figure 3B.C_Source data3_Bisulphite sequencing_mtDNA/SD_MTDNA_BSF_1.3_T7FOR-B02.pdf
- __MACOSX/Figure 3B.C_Source data3_Bisulphite sequencing_mtDNA/._SD_MTDNA_BSF_1.3_T7FOR-B02.pdf
- Figure 3B.C_Source data3_Bisulphite sequencing_mtDNA/SD-MT-DNA-BSF-2.1_T7FOR-F05.pdf
- __MACOSX/Figure 3B.C_Source data3_Bisulphite sequencing_mtDNA/._SD-MT-DNA-BSF-2.1_T7FOR-F05.pdf
- Figure 3B.C_Source data3_Bisulphite sequencing_mtDNA/SS4_MT_BIS_1.3_T7FOR.pdf
- __MACOSX/Figure 3B.C_Source data3_Bisulphite sequencing_mtDNA/._SS4_MT_BIS_1.3_T7FOR.pdf
- Figure 3B.C_Source data3_Bisulphite sequencing_mtDNA/SS4-MT-BIS-2.23_T7FOR.pdf
- __MACOSX/Figure 3B.C_Source data3_Bisulphite sequencing_mtDNA/._SS4-MT-BIS-2.23_T7FOR.pdf
- Figure 3B.C_Source data3_Bisulphite sequencing_mtDNA/SS4-MT-BIS-37_T7FOR-B07.pdf
- __MACOSX/Figure 3B.C_Source data3_Bisulphite sequencing_mtDNA/._SS4-MT-BIS-37_T7FOR-B07.pdf
- Figure 3B.C_Source data3_Bisulphite sequencing_mtDNA/SD_MTDNA_BSF_1.18_T7FOR-E05.pdf
- __MACOSX/Figure 3B.C_Source data3_Bisulphite sequencing_mtDNA/._SD_MTDNA_BSF_1.18_T7FOR-E05.pdf
- Figure 3B.C_Source data3_Bisulphite sequencing_mtDNA/SS4-MT-BIS-2.25_T7FOR.pdf
- __MACOSX/Figure 3B.C_Source data3_Bisulphite sequencing_mtDNA/._SS4-MT-BIS-2.25_T7FOR.pdf
- Figure 3B.C_Source data3_Bisulphite sequencing_mtDNA/SD-MT-DNA-BSF-2.11_T7FOR-H05.pdf
- __MACOSX/Figure 3B.C_Source data3_Bisulphite sequencing_mtDNA/._SD-MT-DNA-BSF-2.11_T7FOR-H05.pdf
- Figure 3B.C_Source data3_Bisulphite sequencing_mtDNA/SD_MTDNA_BSF_1.9_T7FOR-C02.pdf
- __MACOSX/Figure 3B.C_Source data3_Bisulphite sequencing_mtDNA/._SD_MTDNA_BSF_1.9_T7FOR-C02.pdf
- Figure 3B.C_Source data3_Bisulphite sequencing_mtDNA/SS4-MT-BIS-44_T7FOR-F07.pdf
- __MACOSX/Figure 3B.C_Source data3_Bisulphite sequencing_mtDNA/._SS4-MT-BIS-44_T7FOR-F07.pdf
- Figure 3B.C_Source data3_Bisulphite sequencing_mtDNA/SD-MTDNA-BSF-VKKII-1.3_T7-FOR-C04.pdf
- __MACOSX/Figure 3B.C_Source data3_Bisulphite sequencing_mtDNA/._SD-MTDNA-BSF-VKKII-1.3_T7-FOR-C04.pdf
- Figure 3B.C_Source data3_Bisulphite sequencing_mtDNA/SS4-MT-BIS-43_T7FOR-E07.pdf
- __MACOSX/Figure 3B.C_Source data3_Bisulphite sequencing_mtDNA/._SS4-MT-BIS-43_T7FOR-E07.pdf
- Figure 3B.C_Source data3_Bisulphite sequencing_mtDNA/SS4-MT-BIS-3_T7FOR-H06.pdf
- __MACOSX/Figure 3B.C_Source data3_Bisulphite sequencing_mtDNA/._SS4-MT-BIS-3_T7FOR-H06.pdf
- Figure 3B.C_Source data3_Bisulphite sequencing_mtDNA/SS4-MT-BIS-1.6_T7FOR.pdf
- __MACOSX/Figure 3B.C_Source data3_Bisulphite sequencing_mtDNA/._SS4-MT-BIS-1.6_T7FOR.pdf
- Figure 3B.C_Source data3_Bisulphite sequencing_mtDNA/SD_MTDNA_BSF_1.7_T7FOR-A02.pdf
- __MACOSX/Figure 3B.C_Source data3_Bisulphite sequencing_mtDNA/._SD_MTDNA_BSF_1.7_T7FOR-A02.pdf
- Figure 3B.C_Source data3_Bisulphite sequencing_mtDNA/SD-MT-DNA-BSF-2.5_T7FOR-E05.pdf
- __MACOSX/Figure 3B.C_Source data3_Bisulphite sequencing_mtDNA/._SD-MT-DNA-BSF-2.5_T7FOR-E05.pdf
- Figure 3B.C_Source data3_Bisulphite sequencing_mtDNA/SD-MTDNA-BSF-VKKII-1.4_T7-FOR-D04.pdf
- __MACOSX/Figure 3B.C_Source data3_Bisulphite sequencing_mtDNA/._SD-MTDNA-BSF-VKKII-1.4_T7-FOR-D04.pdf
- Figure 3B.C_Source data3_Bisulphite sequencing_mtDNA/SS4_MT_BIS_1.2_T7FOR.pdf
- __MACOSX/Figure 3B.C_Source data3_Bisulphite sequencing_mtDNA/._SS4_MT_BIS_1.2_T7FOR.pdf
- Figure 3B.C_Source data3_Bisulphite sequencing_mtDNA/SS4-MT-BIS-2.7_T7FOR.pdf
- __MACOSX/Figure 3B.C_Source data3_Bisulphite sequencing_mtDNA/._SS4-MT-BIS-2.7_T7FOR.pdf
- Figure 3B.C_Source data3_Bisulphite sequencing_mtDNA/SS4-MT-BIS-2.30_T7FOR.pdf
- __MACOSX/Figure 3B.C_Source data3_Bisulphite sequencing_mtDNA/._SS4-MT-BIS-2.30_T7FOR.pdf
- Figure 3B.C_Source data3_Bisulphite sequencing_mtDNA/SD-MTDNA-BSF-VKKII-1.1_T7-FOR-G04.pdf
- __MACOSX/Figure 3B.C_Source data3_Bisulphite sequencing_mtDNA/._SD-MTDNA-BSF-VKKII-1.1_T7-FOR-G04.pdf
- Figure 3B.C_Source data3_Bisulphite sequencing_mtDNA/SS4_MT_BIS_4_T7FOR-A01.pdf
- __MACOSX/Figure 3B.C_Source data3_Bisulphite sequencing_mtDNA/._SS4_MT_BIS_4_T7FOR-A01.pdf
- Figure 3B.C_Source data3_Bisulphite sequencing_mtDNA/SD_MTDNA_BSF_1.4_T7FOR-C02.pdf
- __MACOSX/Figure 3B.C_Source data3_Bisulphite sequencing_mtDNA/._SD_MTDNA_BSF_1.4_T7FOR-C02.pdf
- Figure 3B.C_Source data3_Bisulphite sequencing_mtDNA/SS4-MT-BIS-2.11_T7FOR.pdf
- __MACOSX/Figure 3B.C_Source data3_Bisulphite sequencing_mtDNA/._SS4-MT-BIS-2.11_T7FOR.pdf
- Figure 3B.C_Source data3_Bisulphite sequencing_mtDNA/SD_MTDNA_BSF_1.8_T7FOR-B02.pdf
- __MACOSX/Figure 3B.C_Source data3_Bisulphite sequencing_mtDNA/._SD_MTDNA_BSF_1.8_T7FOR-B02.pdf
- Figure 3B.C_Source data3_Bisulphite sequencing_mtDNA/SD-MT-DNA-BSF-1.10_T7FOR-C05.pdf
- __MACOSX/Figure 3B.C_Source data3_Bisulphite sequencing_mtDNA/._SD-MT-DNA-BSF-1.10_T7FOR-C05.pdf
- Figure 3B.C_Source data3_Bisulphite sequencing_mtDNA/SD-MTDNA-BSF-VKKII-1.2_T7-FOR-H04.pdf
- __MACOSX/Figure 3B.C_Source data3_Bisulphite sequencing_mtDNA/._SD-MTDNA-BSF-VKKII-1.2_T7-FOR-H04.pdf
- Figure 3B.C_Source data3_Bisulphite sequencing_mtDNA/SS4-MT-BIS-2.19_T7FOR.pdf
- __MACOSX/Figure 3B.C_Source data3_Bisulphite sequencing_mtDNA/._SS4-MT-BIS-2.19_T7FOR.pdf
- Figure 3B.C_Source data3_Bisulphite sequencing_mtDNA/SS4-MT-BIS-1.8_T7FOR.pdf
- __MACOSX/Figure 3B.C_Source data3_Bisulphite sequencing_mtDNA/._SS4-MT-BIS-1.8_T7FOR.pdf
- Figure 3B.C_Source data3_Bisulphite sequencing_mtDNA/SS4-MT-BIS-2.2_T7FOR.pdf
- __MACOSX/Figure 3B.C_Source data3_Bisulphite sequencing_mtDNA/._SS4-MT-BIS-2.2_T7FOR.pdf
- Figure 3B.C_Source data3_Bisulphite sequencing_mtDNA/SS4_MT_BIS_1.1_T7FOR.pdf
- __MACOSX/Figure 3B.C_Source data3_Bisulphite sequencing_mtDNA/._SS4_MT_BIS_1.1_T7FOR.pdf
- Figure 3B.C_Source data3_Bisulphite sequencing_mtDNA/SS4-MT-BIS-2.21_T7FOR.pdf
- __MACOSX/Figure 3B.C_Source data3_Bisulphite sequencing_mtDNA/._SS4-MT-BIS-2.21_T7FOR.pdf
- Figure 3B.C_Source data3_Bisulphite sequencing_mtDNA/SS4-MT-BIS-21_T7FOR-C06.pdf
- __MACOSX/Figure 3B.C_Source data3_Bisulphite sequencing_mtDNA/._SS4-MT-BIS-21_T7FOR-C06.pdf
- Figure 3B.C_Source data3_Bisulphite sequencing_mtDNA/SS4-MT-BIS-1.5_T7FOR.pdf
- __MACOSX/Figure 3B.C_Source data3_Bisulphite sequencing_mtDNA/._SS4-MT-BIS-1.5_T7FOR.pdf
- Figure 3B.C_Source data3_Bisulphite sequencing_mtDNA/SS4-MT-BIS-2.4_T7FOR.pdf
- __MACOSX/Figure 3B.C_Source data3_Bisulphite sequencing_mtDNA/._SS4-MT-BIS-2.4_T7FOR.pdf
- Figure 3B.C_Source data3_Bisulphite sequencing_mtDNA/SS4-MT-BIS-32_T7FOR-G07.pdf
- __MACOSX/Figure 3B.C_Source data3_Bisulphite sequencing_mtDNA/._SS4-MT-BIS-32_T7FOR-G07.pdf
- Figure 3B.C_Source data3_Bisulphite sequencing_mtDNA/SS4-MT-BIS-28_T7FOR-F06.pdf
- __MACOSX/Figure 3B.C_Source data3_Bisulphite sequencing_mtDNA/._SS4-MT-BIS-28_T7FOR-F06.pdf
- Figure 3B.C_Source data3_Bisulphite sequencing_mtDNA/SD_MTDNA_BSF_1.2_T7FOR-A02.pdf
- __MACOSX/Figure 3B.C_Source data3_Bisulphite sequencing_mtDNA/._SD_MTDNA_BSF_1.2_T7FOR-A02.pdf
- Figure 3B.C_Source data3_Bisulphite sequencing_mtDNA/SS4-MT-BIS-35_T7FOR-A07.pdf
- __MACOSX/Figure 3B.C_Source data3_Bisulphite sequencing_mtDNA/._SS4-MT-BIS-35_T7FOR-A07.pdf
- Figure 3B.C_Source data3_Bisulphite sequencing_mtDNA/SS4_MT_BIS_6_T7FOR-C01.pdf
- __MACOSX/Figure 3B.C_Source data3_Bisulphite sequencing_mtDNA/._SS4_MT_BIS_6_T7FOR-C01.pdf
- Figure 3B.C_Source data3_Bisulphite sequencing_mtDNA/SS4-MT-BIS-25_T7FOR-E06.pdf
- __MACOSX/Figure 3B.C_Source data3_Bisulphite sequencing_mtDNA/._SS4-MT-BIS-25_T7FOR-E06.pdf
- Figure 3B.C_Source data3_Bisulphite sequencing_mtDNA/SD_MTDNA_BSF_1.5_T7FOR-C05.pdf
- __MACOSX/Figure 3B.C_Source data3_Bisulphite sequencing_mtDNA/._SD_MTDNA_BSF_1.5_T7FOR-C05.pdf
- Figure 3B.C_Source data3_Bisulphite sequencing_mtDNA/SD-MT-DNA-BSF-2.7_T7FOR-F05.pdf
- __MACOSX/Figure 3B.C_Source data3_Bisulphite sequencing_mtDNA/._SD-MT-DNA-BSF-2.7_T7FOR-F05.pdf
- Figure 3B.C_Source data3_Bisulphite sequencing_mtDNA/SD-MT-DNA-BSF-2.2_T7FOR-G05 .pdf
- __MACOSX/Figure 3B.C_Source data3_Bisulphite sequencing_mtDNA/._SD-MT-DNA-BSF-2.2_T7FOR-G05 .pdf
- Figure 3B.C_Source data3_Bisulphite sequencing_mtDNA/SS4-MT-BIS-30_T7FOR-H06.pdf
- __MACOSX/Figure 3B.C_Source data3_Bisulphite sequencing_mtDNA/._SS4-MT-BIS-30_T7FOR-H06.pdf
- Figure 3B.C_Source data3_Bisulphite sequencing_mtDNA/SS4_MT_BIS_5_T7FOR-B01.pdf
- __MACOSX/Figure 3B.C_Source data3_Bisulphite sequencing_mtDNA/._SS4_MT_BIS_5_T7FOR-B01.pdf
- Figure 3B.C_Source data3_Bisulphite sequencing_mtDNA/SS4-MT-BIS-2.20_T7FOR.pdf
- __MACOSX/Figure 3B.C_Source data3_Bisulphite sequencing_mtDNA/._SS4-MT-BIS-2.20_T7FOR.pdf
- Figure 3B.C_Source data3_Bisulphite sequencing_mtDNA/SD-MT-DNA-BSF-2.3_T7FOR-D05.pdf
- __MACOSX/Figure 3B.C_Source data3_Bisulphite sequencing_mtDNA/._SD-MT-DNA-BSF-2.3_T7FOR-D05.pdf
- Figure 3B.C_Source data3_Bisulphite sequencing_mtDNA/SS4-MT-BIS-1.4_T7FOR.pdf
- __MACOSX/Figure 3B.C_Source data3_Bisulphite sequencing_mtDNA/._SS4-MT-BIS-1.4_T7FOR.pdf
- Figure 3B.C_Source data3_Bisulphite sequencing_mtDNA/SS4-MT-BIS-2.15_T7FOR.pdf
- __MACOSX/Figure 3B.C_Source data3_Bisulphite sequencing_mtDNA/._SS4-MT-BIS-2.15_T7FOR.pdf
- Figure 3B.C_Source data3_Bisulphite sequencing_mtDNA/SD_MTDNA_BSF_1.13_T7FOR-D05.pdf
- __MACOSX/Figure 3B.C_Source data3_Bisulphite sequencing_mtDNA/._SD_MTDNA_BSF_1.13_T7FOR-D05.pdf
- Figure 3B.C_Source data3_Bisulphite sequencing_mtDNA/SD-MT-DNA-BSF-2.9_T7FOR-G05.pdf
- __MACOSX/Figure 3B.C_Source data3_Bisulphite sequencing_mtDNA/._SD-MT-DNA-BSF-2.9_T7FOR-G05.pdf
- Figure 3B.C_Source data3_Bisulphite sequencing_mtDNA/SS4-MT-BIS-42_T7FOR-D07.pdf
- __MACOSX/Figure 3B.C_Source data3_Bisulphite sequencing_mtDNA/._SS4-MT-BIS-42_T7FOR-D07.pdf
- Figure 3B.C_Source data3_Bisulphite sequencing_mtDNA/SS4-MT-BIS-33_T7FOR-H07.pdf
- __MACOSX/Figure 3B.C_Source data3_Bisulphite sequencing_mtDNA/._SS4-MT-BIS-33_T7FOR-H07.pdf
