# Supplementary material for: Unleashing a novel function of Endonuclease G in mitochondrial genome instability
Source: eLife. 2022 Nov 17;11:e69916. doi: 10.7554/eLife.69916 (PMC9711528; doi:10.7554/eLife.69916)
Supplement: Figure 4—source data 1. [file elife-69916-fig4-data1.zip]

Archive with 207 entries (192 files):
- Figure4_Source data_BG4 localization to mtDNA/
- Figure4_Source data_BG4 localization to mtDNA/Figure 4A_Representative image_293T and HeLa_BG4_mitotracker red/
- __MACOSX/Figure4_Source data_BG4 localization to mtDNA/._Figure 4A_Representative image_293T and HeLa_BG4_mitotracker red
- Figure4_Source data_BG4 localization to mtDNA/Figure 4D-E_IF images_rho cell_BG4/
- __MACOSX/Figure4_Source data_BG4 localization to mtDNA/._Figure 4D-E_IF images_rho cell_BG4
- Figure4_Source data_BG4 localization to mtDNA/Figure 4E_Quantitation of colocalization in Hela vs rho cells.xlsx
- __MACOSX/Figure4_Source data_BG4 localization to mtDNA/._Figure 4E_Quantitation of colocalization in Hela vs rho cells.xlsx
- Figure4_Source data_BG4 localization to mtDNA/.DS_Store
- __MACOSX/Figure4_Source data_BG4 localization to mtDNA/._.DS_Store
- Figure4_Source data_BG4 localization to mtDNA/Figure 4B_Quantitation of colocalization of BG4 to mitochondria_Mander Coefficient.xlsx
- __MACOSX/Figure4_Source data_BG4 localization to mtDNA/._Figure 4B_Quantitation of colocalization of BG4 to mitochondria_Mander Coefficient.xlsx
- Figure4_Source data_BG4 localization to mtDNA/Figure 4C_Quantitation of colocalization of BG4 to mitochondria_Mander Coefficient.xlsx
- __MACOSX/Figure4_Source data_BG4 localization to mtDNA/._Figure 4C_Quantitation of colocalization of BG4 to mitochondria_Mander Coefficient.xlsx
- Figure4_Source data_BG4 localization to mtDNA/Figure 4D_Representative image_rho cells_BG4_mitotracker red/
- __MACOSX/Figure4_Source data_BG4 localization to mtDNA/._Figure 4D_Representative image_rho cells_BG4_mitotracker red
- Figure4_Source data_BG4 localization to mtDNA/Figure 4A_Representative image_293T and HeLa_BG4_mitotracker red/Figure 4A_Representative image_HeLa_BG4_mtDR Red.tif
- __MACOSX/Figure4_Source data_BG4 localization to mtDNA/Figure 4A_Representative image_293T and HeLa_BG4_mitotracker red/._Figure 4A_Representative image_HeLa_BG4_mtDR Red.tif
- Figure4_Source data_BG4 localization to mtDNA/Figure 4A_Representative image_293T and HeLa_BG4_mitotracker red/.DS_Store
- __MACOSX/Figure4_Source data_BG4 localization to mtDNA/Figure 4A_Representative image_293T and HeLa_BG4_mitotracker red/._.DS_Store
- Figure4_Source data_BG4 localization to mtDNA/Figure 4A_Representative image_293T and HeLa_BG4_mitotracker red/Figure 4A_Representative image_293T_BG4_mitochondria.tif
- __MACOSX/Figure4_Source data_BG4 localization to mtDNA/Figure 4A_Representative image_293T and HeLa_BG4_mitotracker red/._Figure 4A_Representative image_293T_BG4_mitochondria.tif
- Figure4_Source data_BG4 localization to mtDNA/Figure 4A_Representative image_293T and HeLa_BG4_mitotracker red/Figure 2A_Representative image_293T_BG4_mitochondria_2.tif
- __MACOSX/Figure4_Source data_BG4 localization to mtDNA/Figure 4A_Representative image_293T and HeLa_BG4_mitotracker red/._Figure 2A_Representative image_293T_BG4_mitochondria_2.tif
- Figure4_Source data_BG4 localization to mtDNA/Figure 4A_Representative image_293T and HeLa_BG4_mitotracker red/Figure 4A_Representative image_HeLa_BG4_merged.tif
- __MACOSX/Figure4_Source data_BG4 localization to mtDNA/Figure 4A_Representative image_293T and HeLa_BG4_mitotracker red/._Figure 4A_Representative image_HeLa_BG4_merged.tif
- Figure4_Source data_BG4 localization to mtDNA/Figure 4A_Representative image_293T and HeLa_BG4_mitotracker red/Figure 4A_Representative image_293T_BG4_mitochondria_1.tif
- __MACOSX/Figure4_Source data_BG4 localization to mtDNA/Figure 4A_Representative image_293T and HeLa_BG4_mitotracker red/._Figure 4A_Representative image_293T_BG4_mitochondria_1.tif
- Figure4_Source data_BG4 localization to mtDNA/Figure 4A_Representative image_293T and HeLa_BG4_mitotracker red/Figure 4A_Representative image_HeLa_BG4_BG4 stain.tif
- __MACOSX/Figure4_Source data_BG4 localization to mtDNA/Figure 4A_Representative image_293T and HeLa_BG4_mitotracker red/._Figure 4A_Representative image_HeLa_BG4_BG4 stain.tif
- Figure4_Source data_BG4 localization to mtDNA/Figure 4A_Representative image_293T and HeLa_BG4_mitotracker red/Figure 4A_Representative image_293T_BG4_mitochondria_3.tif
- __MACOSX/Figure4_Source data_BG4 localization to mtDNA/Figure 4A_Representative image_293T and HeLa_BG4_mitotracker red/._Figure 4A_Representative image_293T_BG4_mitochondria_3.tif
- Figure4_Source data_BG4 localization to mtDNA/Figure 4A_Representative image_293T and HeLa_BG4_mitotracker red/Figure 4A_Representative image_HeLa_BG4_DAPI.tif
- __MACOSX/Figure4_Source data_BG4 localization to mtDNA/Figure 4A_Representative image_293T and HeLa_BG4_mitotracker red/._Figure 4A_Representative image_HeLa_BG4_DAPI.tif
- Figure4_Source data_BG4 localization to mtDNA/Figure 4D-E_IF images_rho cell_BG4/Figure 4D-E_Source data.tif (5).frames/
- __MACOSX/Figure4_Source data_BG4 localization to mtDNA/Figure 4D-E_IF images_rho cell_BG4/._Figure 4D-E_Source data.tif (5).frames
- Figure4_Source data_BG4 localization to mtDNA/Figure 4D-E_IF images_rho cell_BG4/.DS_Store
- __MACOSX/Figure4_Source data_BG4 localization to mtDNA/Figure 4D-E_IF images_rho cell_BG4/._.DS_Store
- Figure4_Source data_BG4 localization to mtDNA/Figure 4D-E_IF images_rho cell_BG4/Figure 4D-E_Source data.tif (4).frames/
- __MACOSX/Figure4_Source data_BG4 localization to mtDNA/Figure 4D-E_IF images_rho cell_BG4/._Figure 4D-E_Source data.tif (4).frames
- Figure4_Source data_BG4 localization to mtDNA/Figure 4D-E_IF images_rho cell_BG4/Figure 4D-E_Source data.tif (6).frames/
- __MACOSX/Figure4_Source data_BG4 localization to mtDNA/Figure 4D-E_IF images_rho cell_BG4/._Figure 4D-E_Source data.tif (6).frames
- Figure4_Source data_BG4 localization to mtDNA/Figure 4D-E_IF images_rho cell_BG4/Figure 4D-E_Source data.tif (7).frames/
- __MACOSX/Figure4_Source data_BG4 localization to mtDNA/Figure 4D-E_IF images_rho cell_BG4/._Figure 4D-E_Source data.tif (7).frames
- Figure4_Source data_BG4 localization to mtDNA/Figure 4D-E_IF images_rho cell_BG4/Figure 4D-E_Source data.tif (2).frames/
- __MACOSX/Figure4_Source data_BG4 localization to mtDNA/Figure 4D-E_IF images_rho cell_BG4/._Figure 4D-E_Source data.tif (2).frames
- Figure4_Source data_BG4 localization to mtDNA/Figure 4D-E_IF images_rho cell_BG4/Figure 4D-E_Source data.tif (3).frames/
- __MACOSX/Figure4_Source data_BG4 localization to mtDNA/Figure 4D-E_IF images_rho cell_BG4/._Figure 4D-E_Source data.tif (3).frames
- Figure4_Source data_BG4 localization to mtDNA/Figure 4D-E_IF images_rho cell_BG4/Figure 4D-E_Source data.tif (8).frames/
- __MACOSX/Figure4_Source data_BG4 localization to mtDNA/Figure 4D-E_IF images_rho cell_BG4/._Figure 4D-E_Source data.tif (8).frames
- Figure4_Source data_BG4 localization to mtDNA/Figure 4D-E_IF images_rho cell_BG4/Figure 4D-E_Source data.tif (11).frames/
- __MACOSX/Figure4_Source data_BG4 localization to mtDNA/Figure 4D-E_IF images_rho cell_BG4/._Figure 4D-E_Source data.tif (11).frames
- Figure4_Source data_BG4 localization to mtDNA/Figure 4D-E_IF images_rho cell_BG4/Figure 4D-E_Source data.tif (9).frames/
- __MACOSX/Figure4_Source data_BG4 localization to mtDNA/Figure 4D-E_IF images_rho cell_BG4/._Figure 4D-E_Source data.tif (9).frames
- Figure4_Source data_BG4 localization to mtDNA/Figure 4D-E_IF images_rho cell_BG4/Figure 4D-E_Source data.tif.frames/
- __MACOSX/Figure4_Source data_BG4 localization to mtDNA/Figure 4D-E_IF images_rho cell_BG4/._Figure 4D-E_Source data.tif.frames
- Figure4_Source data_BG4 localization to mtDNA/Figure 4D-E_IF images_rho cell_BG4/Figure 4D-E_Source data.tif (10).frames/
- __MACOSX/Figure4_Source data_BG4 localization to mtDNA/Figure 4D-E_IF images_rho cell_BG4/._Figure 4D-E_Source data.tif (10).frames
- Figure4_Source data_BG4 localization to mtDNA/Figure 4D_Representative image_rho cells_BG4_mitotracker red/Figure 4D_Representative image_rho cells_BG4_mito tracker red_nuclear stain.tif
- __MACOSX/Figure4_Source data_BG4 localization to mtDNA/Figure 4D_Representative image_rho cells_BG4_mitotracker red/._Figure 4D_Representative image_rho cells_BG4_mito tracker red_nuclear stain.tif
- Figure4_Source data_BG4 localization to mtDNA/Figure 4D_Representative image_rho cells_BG4_mitotracker red/.DS_Store
- __MACOSX/Figure4_Source data_BG4 localization to mtDNA/Figure 4D_Representative image_rho cells_BG4_mitotracker red/._.DS_Store
- Figure4_Source data_BG4 localization to mtDNA/Figure 4D_Representative image_rho cells_BG4_mitotracker red/Figure 4D_Representative image_rho cells_BG4_mito tracker red.tif
- __MACOSX/Figure4_Source data_BG4 localization to mtDNA/Figure 4D_Representative image_rho cells_BG4_mitotracker red/._Figure 4D_Representative image_rho cells_BG4_mito tracker red.tif
- Figure4_Source data_BG4 localization to mtDNA/Figure 4D_Representative image_rho cells_BG4_mitotracker red/Figure 4D_Representative image_rho cell_sec control_DAPI.tif
- __MACOSX/Figure4_Source data_BG4 localization to mtDNA/Figure 4D_Representative image_rho cells_BG4_mitotracker red/._Figure 4D_Representative image_rho cell_sec control_DAPI.tif
- Figure4_Source data_BG4 localization to mtDNA/Figure 4D_Representative image_rho cells_BG4_mitotracker red/Figure 4D_Representative image_rho cell_sec control_mtTracker red.tif
- __MACOSX/Figure4_Source data_BG4 localization to mtDNA/Figure 4D_Representative image_rho cells_BG4_mitotracker red/._Figure 4D_Representative image_rho cell_sec control_mtTracker red.tif
- Figure4_Source data_BG4 localization to mtDNA/Figure 4D_Representative image_rho cells_BG4_mitotracker red/Figure 4D_Representative image_rho cell_sec control_merged.tif
- __MACOSX/Figure4_Source data_BG4 localization to mtDNA/Figure 4D_Representative image_rho cells_BG4_mitotracker red/._Figure 4D_Representative image_rho cell_sec control_merged.tif
- Figure4_Source data_BG4 localization to mtDNA/Figure 4D_Representative image_rho cells_BG4_mitotracker red/Figure 4D_Representative image_rho cells_BG4_mito tracker red_BG4.tif
- __MACOSX/Figure4_Source data_BG4 localization to mtDNA/Figure 4D_Representative image_rho cells_BG4_mitotracker red/._Figure 4D_Representative image_rho cells_BG4_mito tracker red_BG4.tif
- Figure4_Source data_BG4 localization to mtDNA/Figure 4D_Representative image_rho cells_BG4_mitotracker red/Figure 4D_Representative image_rho cell_sec control_BG4.tif
- __MACOSX/Figure4_Source data_BG4 localization to mtDNA/Figure 4D_Representative image_rho cells_BG4_mitotracker red/._Figure 4D_Representative image_rho cell_sec control_BG4.tif
- Figure4_Source data_BG4 localization to mtDNA/Figure 4D_Representative image_rho cells_BG4_mitotracker red/Figure 4D_Representative image_rho cells_BG4_mito tracker red_merged.tif
- __MACOSX/Figure4_Source data_BG4 localization to mtDNA/Figure 4D_Representative image_rho cells_BG4_mitotracker red/._Figure 4D_Representative image_rho cells_BG4_mito tracker red_merged.tif
- Figure4_Source data_BG4 localization to mtDNA/Figure 4D-E_IF images_rho cell_BG4/Figure 4D-E_Source data.tif (5).frames/1_0004_C001T001.tif
- __MACOSX/Figure4_Source data_BG4 localization to mtDNA/Figure 4D-E_IF images_rho cell_BG4/Figure 4D-E_Source data.tif (5).frames/._1_0004_C001T001.tif
- Figure4_Source data_BG4 localization to mtDNA/Figure 4D-E_IF images_rho cell_BG4/Figure 4D-E_Source data.tif (5).frames/1_0004.txt
- __MACOSX/Figure4_Source data_BG4 localization to mtDNA/Figure 4D-E_IF images_rho cell_BG4/Figure 4D-E_Source data.tif (5).frames/._1_0004.txt
- Figure4_Source data_BG4 localization to mtDNA/Figure 4D-E_IF images_rho cell_BG4/Figure 4D-E_Source data.tif (5).frames/1_0004_C002T001.tif
- __MACOSX/Figure4_Source data_BG4 localization to mtDNA/Figure 4D-E_IF images_rho cell_BG4/Figure 4D-E_Source data.tif (5).frames/._1_0004_C002T001.tif
- Figure4_Source data_BG4 localization to mtDNA/Figure 4D-E_IF images_rho cell_BG4/Figure 4D-E_Source data.tif (5).frames/1_0004_C003T001.tif
- __MACOSX/Figure4_Source data_BG4 localization to mtDNA/Figure 4D-E_IF images_rho cell_BG4/Figure 4D-E_Source data.tif (5).frames/._1_0004_C003T001.tif
- Figure4_Source data_BG4 localization to mtDNA/Figure 4D-E_IF images_rho cell_BG4/Figure 4D-E_Source data.tif (5).frames/1_0004_C004T001.tif
- __MACOSX/Figure4_Source data_BG4 localization to mtDNA/Figure 4D-E_IF images_rho cell_BG4/Figure 4D-E_Source data.tif (5).frames/._1_0004_C004T001.tif
- Figure4_Source data_BG4 localization to mtDNA/Figure 4D-E_IF images_rho cell_BG4/Figure 4D-E_Source data.tif (5).frames/1_0004_T001.tif
- __MACOSX/Figure4_Source data_BG4 localization to mtDNA/Figure 4D-E_IF images_rho cell_BG4/Figure 4D-E_Source data.tif (5).frames/._1_0004_T001.tif
- Figure4_Source data_BG4 localization to mtDNA/Figure 4D-E_IF images_rho cell_BG4/Figure 4D-E_Source data.tif (4).frames/1_0003_C001T001.tif
- __MACOSX/Figure4_Source data_BG4 localization to mtDNA/Figure 4D-E_IF images_rho cell_BG4/Figure 4D-E_Source data.tif (4).frames/._1_0003_C001T001.tif
- Figure4_Source data_BG4 localization to mtDNA/Figure 4D-E_IF images_rho cell_BG4/Figure 4D-E_Source data.tif (4).frames/1_0003.txt
- __MACOSX/Figure4_Source data_BG4 localization to mtDNA/Figure 4D-E_IF images_rho cell_BG4/Figure 4D-E_Source data.tif (4).frames/._1_0003.txt
- Figure4_Source data_BG4 localization to mtDNA/Figure 4D-E_IF images_rho cell_BG4/Figure 4D-E_Source data.tif (4).frames/1_0003_C002T001.tif
- __MACOSX/Figure4_Source data_BG4 localization to mtDNA/Figure 4D-E_IF images_rho cell_BG4/Figure 4D-E_Source data.tif (4).frames/._1_0003_C002T001.tif
- Figure4_Source data_BG4 localization to mtDNA/Figure 4D-E_IF images_rho cell_BG4/Figure 4D-E_Source data.tif (4).frames/1_0003_C003T001.tif
- __MACOSX/Figure4_Source data_BG4 localization to mtDNA/Figure 4D-E_IF images_rho cell_BG4/Figure 4D-E_Source data.tif (4).frames/._1_0003_C003T001.tif
- Figure4_Source data_BG4 localization to mtDNA/Figure 4D-E_IF images_rho cell_BG4/Figure 4D-E_Source data.tif (4).frames/1_0003_T001.tif
- __MACOSX/Figure4_Source data_BG4 localization to mtDNA/Figure 4D-E_IF images_rho cell_BG4/Figure 4D-E_Source data.tif (4).frames/._1_0003_T001.tif
- Figure4_Source data_BG4 localization to mtDNA/Figure 4D-E_IF images_rho cell_BG4/Figure 4D-E_Source data.tif (4).frames/1_0003_C004T001.tif
- __MACOSX/Figure4_Source data_BG4 localization to mtDNA/Figure 4D-E_IF images_rho cell_BG4/Figure 4D-E_Source data.tif (4).frames/._1_0003_C004T001.tif
- Figure4_Source data_BG4 localization to mtDNA/Figure 4D-E_IF images_rho cell_BG4/Figure 4D-E_Source data.tif (6).frames/1_0005.txt
- __MACOSX/Figure4_Source data_BG4 localization to mtDNA/Figure 4D-E_IF images_rho cell_BG4/Figure 4D-E_Source data.tif (6).frames/._1_0005.txt
- Figure4_Source data_BG4 localization to mtDNA/Figure 4D-E_IF images_rho cell_BG4/Figure 4D-E_Source data.tif (6).frames/1_0005_C001T001.tif
- __MACOSX/Figure4_Source data_BG4 localization to mtDNA/Figure 4D-E_IF images_rho cell_BG4/Figure 4D-E_Source data.tif (6).frames/._1_0005_C001T001.tif
- Figure4_Source data_BG4 localization to mtDNA/Figure 4D-E_IF images_rho cell_BG4/Figure 4D-E_Source data.tif (6).frames/1_0005_C003T001.tif
- __MACOSX/Figure4_Source data_BG4 localization to mtDNA/Figure 4D-E_IF images_rho cell_BG4/Figure 4D-E_Source data.tif (6).frames/._1_0005_C003T001.tif
- Figure4_Source data_BG4 localization to mtDNA/Figure 4D-E_IF images_rho cell_BG4/Figure 4D-E_Source data.tif (6).frames/1_0005_C002T001.tif
- __MACOSX/Figure4_Source data_BG4 localization to mtDNA/Figure 4D-E_IF images_rho cell_BG4/Figure 4D-E_Source data.tif (6).frames/._1_0005_C002T001.tif
- Figure4_Source data_BG4 localization to mtDNA/Figure 4D-E_IF images_rho cell_BG4/Figure 4D-E_Source data.tif (6).frames/1_0005_C004T001.tif
- __MACOSX/Figure4_Source data_BG4 localization to mtDNA/Figure 4D-E_IF images_rho cell_BG4/Figure 4D-E_Source data.tif (6).frames/._1_0005_C004T001.tif
- Figure4_Source data_BG4 localization to mtDNA/Figure 4D-E_IF images_rho cell_BG4/Figure 4D-E_Source data.tif (6).frames/1_0005_T001.tif
- __MACOSX/Figure4_Source data_BG4 localization to mtDNA/Figure 4D-E_IF images_rho cell_BG4/Figure 4D-E_Source data.tif (6).frames/._1_0005_T001.tif
- Figure4_Source data_BG4 localization to mtDNA/Figure 4D-E_IF images_rho cell_BG4/Figure 4D-E_Source data.tif (7).frames/1_0006_C004T001.tif
- __MACOSX/Figure4_Source data_BG4 localization to mtDNA/Figure 4D-E_IF images_rho cell_BG4/Figure 4D-E_Source data.tif (7).frames/._1_0006_C004T001.tif
- Figure4_Source data_BG4 localization to mtDNA/Figure 4D-E_IF images_rho cell_BG4/Figure 4D-E_Source data.tif (7).frames/1_0006.txt
- __MACOSX/Figure4_Source data_BG4 localization to mtDNA/Figure 4D-E_IF images_rho cell_BG4/Figure 4D-E_Source data.tif (7).frames/._1_0006.txt
- Figure4_Source data_BG4 localization to mtDNA/Figure 4D-E_IF images_rho cell_BG4/Figure 4D-E_Source data.tif (7).frames/1_0006_T001.tif
- __MACOSX/Figure4_Source data_BG4 localization to mtDNA/Figure 4D-E_IF images_rho cell_BG4/Figure 4D-E_Source data.tif (7).frames/._1_0006_T001.tif
- Figure4_Source data_BG4 localization to mtDNA/Figure 4D-E_IF images_rho cell_BG4/Figure 4D-E_Source data.tif (7).frames/1_0006_C003T001.tif
- __MACOSX/Figure4_Source data_BG4 localization to mtDNA/Figure 4D-E_IF images_rho cell_BG4/Figure 4D-E_Source data.tif (7).frames/._1_0006_C003T001.tif
- Figure4_Source data_BG4 localization to mtDNA/Figure 4D-E_IF images_rho cell_BG4/Figure 4D-E_Source data.tif (7).frames/1_0006_C002T001.tif
- __MACOSX/Figure4_Source data_BG4 localization to mtDNA/Figure 4D-E_IF images_rho cell_BG4/Figure 4D-E_Source data.tif (7).frames/._1_0006_C002T001.tif
- Figure4_Source data_BG4 localization to mtDNA/Figure 4D-E_IF images_rho cell_BG4/Figure 4D-E_Source data.tif (7).frames/1_0006_C001T001.tif
- __MACOSX/Figure4_Source data_BG4 localization to mtDNA/Figure 4D-E_IF images_rho cell_BG4/Figure 4D-E_Source data.tif (7).frames/._1_0006_C001T001.tif
- Figure4_Source data_BG4 localization to mtDNA/Figure 4D-E_IF images_rho cell_BG4/Figure 4D-E_Source data.tif (2).frames/1_0001.txt
- __MACOSX/Figure4_Source data_BG4 localization to mtDNA/Figure 4D-E_IF images_rho cell_BG4/Figure 4D-E_Source data.tif (2).frames/._1_0001.txt
- Figure4_Source data_BG4 localization to mtDNA/Figure 4D-E_IF images_rho cell_BG4/Figure 4D-E_Source data.tif (2).frames/1_0001_C004T001.tif
- __MACOSX/Figure4_Source data_BG4 localization to mtDNA/Figure 4D-E_IF images_rho cell_BG4/Figure 4D-E_Source data.tif (2).frames/._1_0001_C004T001.tif
- Figure4_Source data_BG4 localization to mtDNA/Figure 4D-E_IF images_rho cell_BG4/Figure 4D-E_Source data.tif (2).frames/1_0001_T001.tif
- __MACOSX/Figure4_Source data_BG4 localization to mtDNA/Figure 4D-E_IF images_rho cell_BG4/Figure 4D-E_Source data.tif (2).frames/._1_0001_T001.tif
- Figure4_Source data_BG4 localization to mtDNA/Figure 4D-E_IF images_rho cell_BG4/Figure 4D-E_Source data.tif (2).frames/1_0001_C003T001.tif
- __MACOSX/Figure4_Source data_BG4 localization to mtDNA/Figure 4D-E_IF images_rho cell_BG4/Figure 4D-E_Source data.tif (2).frames/._1_0001_C003T001.tif
- Figure4_Source data_BG4 localization to mtDNA/Figure 4D-E_IF images_rho cell_BG4/Figure 4D-E_Source data.tif (2).frames/1_0001_C002T001.tif
- __MACOSX/Figure4_Source data_BG4 localization to mtDNA/Figure 4D-E_IF images_rho cell_BG4/Figure 4D-E_Source data.tif (2).frames/._1_0001_C002T001.tif
- Figure4_Source data_BG4 localization to mtDNA/Figure 4D-E_IF images_rho cell_BG4/Figure 4D-E_Source data.tif (2).frames/1_0001_C001T001.tif
- __MACOSX/Figure4_Source data_BG4 localization to mtDNA/Figure 4D-E_IF images_rho cell_BG4/Figure 4D-E_Source data.tif (2).frames/._1_0001_C001T001.tif
- Figure4_Source data_BG4 localization to mtDNA/Figure 4D-E_IF images_rho cell_BG4/Figure 4D-E_Source data.tif (3).frames/1_0002.txt
- __MACOSX/Figure4_Source data_BG4 localization to mtDNA/Figure 4D-E_IF images_rho cell_BG4/Figure 4D-E_Source data.tif (3).frames/._1_0002.txt
- Figure4_Source data_BG4 localization to mtDNA/Figure 4D-E_IF images_rho cell_BG4/Figure 4D-E_Source data.tif (3).frames/1_0002_C001T001.tif
- __MACOSX/Figure4_Source data_BG4 localization to mtDNA/Figure 4D-E_IF images_rho cell_BG4/Figure 4D-E_Source data.tif (3).frames/._1_0002_C001T001.tif
- Figure4_Source data_BG4 localization to mtDNA/Figure 4D-E_IF images_rho cell_BG4/Figure 4D-E_Source data.tif (3).frames/1_0002_C003T001.tif
- __MACOSX/Figure4_Source data_BG4 localization to mtDNA/Figure 4D-E_IF images_rho cell_BG4/Figure 4D-E_Source data.tif (3).frames/._1_0002_C003T001.tif
- Figure4_Source data_BG4 localization to mtDNA/Figure 4D-E_IF images_rho cell_BG4/Figure 4D-E_Source data.tif (3).frames/1_0002_C002T001.tif
- __MACOSX/Figure4_Source data_BG4 localization to mtDNA/Figure 4D-E_IF images_rho cell_BG4/Figure 4D-E_Source data.tif (3).frames/._1_0002_C002T001.tif
- Figure4_Source data_BG4 localization to mtDNA/Figure 4D-E_IF images_rho cell_BG4/Figure 4D-E_Source data.tif (3).frames/1_0002_T001.tif
- __MACOSX/Figure4_Source data_BG4 localization to mtDNA/Figure 4D-E_IF images_rho cell_BG4/Figure 4D-E_Source data.tif (3).frames/._1_0002_T001.tif
- Figure4_Source data_BG4 localization to mtDNA/Figure 4D-E_IF images_rho cell_BG4/Figure 4D-E_Source data.tif (3).frames/1_0002_C004T001.tif
- __MACOSX/Figure4_Source data_BG4 localization to mtDNA/Figure 4D-E_IF images_rho cell_BG4/Figure 4D-E_Source data.tif (3).frames/._1_0002_C004T001.tif
- Figure4_Source data_BG4 localization to mtDNA/Figure 4D-E_IF images_rho cell_BG4/Figure 4D-E_Source data.tif (8).frames/1_0007_C004T001.tif
- __MACOSX/Figure4_Source data_BG4 localization to mtDNA/Figure 4D-E_IF images_rho cell_BG4/Figure 4D-E_Source data.tif (8).frames/._1_0007_C004T001.tif
- Figure4_Source data_BG4 localization to mtDNA/Figure 4D-E_IF images_rho cell_BG4/Figure 4D-E_Source data.tif (8).frames/1_0007.txt
- __MACOSX/Figure4_Source data_BG4 localization to mtDNA/Figure 4D-E_IF images_rho cell_BG4/Figure 4D-E_Source data.tif (8).frames/._1_0007.txt
- Figure4_Source data_BG4 localization to mtDNA/Figure 4D-E_IF images_rho cell_BG4/Figure 4D-E_Source data.tif (8).frames/1_0007_T001.tif
- __MACOSX/Figure4_Source data_BG4 localization to mtDNA/Figure 4D-E_IF images_rho cell_BG4/Figure 4D-E_Source data.tif (8).frames/._1_0007_T001.tif
- Figure4_Source data_BG4 localization to mtDNA/Figure 4D-E_IF images_rho cell_BG4/Figure 4D-E_Source data.tif (8).frames/1_0007_C002T001.tif
- __MACOSX/Figure4_Source data_BG4 localization to mtDNA/Figure 4D-E_IF images_rho cell_BG4/Figure 4D-E_Source data.tif (8).frames/._1_0007_C002T001.tif
- Figure4_Source data_BG4 localization to mtDNA/Figure 4D-E_IF images_rho cell_BG4/Figure 4D-E_Source data.tif (8).frames/1_0007_C003T001.tif
- __MACOSX/Figure4_Source data_BG4 localization to mtDNA/Figure 4D-E_IF images_rho cell_BG4/Figure 4D-E_Source data.tif (8).frames/._1_0007_C003T001.tif
- Figure4_Source data_BG4 localization to mtDNA/Figure 4D-E_IF images_rho cell_BG4/Figure 4D-E_Source data.tif (8).frames/1_0007_C001T001.tif
- __MACOSX/Figure4_Source data_BG4 localization to mtDNA/Figure 4D-E_IF images_rho cell_BG4/Figure 4D-E_Source data.tif (8).frames/._1_0007_C001T001.tif
- Figure4_Source data_BG4 localization to mtDNA/Figure 4D-E_IF images_rho cell_BG4/Figure 4D-E_Source data.tif (11).frames/1_0010_C001T001.tif
- __MACOSX/Figure4_Source data_BG4 localization to mtDNA/Figure 4D-E_IF images_rho cell_BG4/Figure 4D-E_Source data.tif (11).frames/._1_0010_C001T001.tif
- Figure4_Source data_BG4 localization to mtDNA/Figure 4D-E_IF images_rho cell_BG4/Figure 4D-E_Source data.tif (11).frames/1_0010.txt
- __MACOSX/Figure4_Source data_BG4 localization to mtDNA/Figure 4D-E_IF images_rho cell_BG4/Figure 4D-E_Source data.tif (11).frames/._1_0010.txt
- Figure4_Source data_BG4 localization to mtDNA/Figure 4D-E_IF images_rho cell_BG4/Figure 4D-E_Source data.tif (11).frames/1_0010_C003T001.tif
- __MACOSX/Figure4_Source data_BG4 localization to mtDNA/Figure 4D-E_IF images_rho cell_BG4/Figure 4D-E_Source data.tif (11).frames/._1_0010_C003T001.tif
- Figure4_Source data_BG4 localization to mtDNA/Figure 4D-E_IF images_rho cell_BG4/Figure 4D-E_Source data.tif (11).frames/1_0010_T001.tif
- __MACOSX/Figure4_Source data_BG4 localization to mtDNA/Figure 4D-E_IF images_rho cell_BG4/Figure 4D-E_Source data.tif (11).frames/._1_0010_T001.tif
- Figure4_Source data_BG4 localization to mtDNA/Figure 4D-E_IF images_rho cell_BG4/Figure 4D-E_Source data.tif (11).frames/1_0010_C002T001.tif
- __MACOSX/Figure4_Source data_BG4 localization to mtDNA/Figure 4D-E_IF images_rho cell_BG4/Figure 4D-E_Source data.tif (11).frames/._1_0010_C002T001.tif
- Figure4_Source data_BG4 localization to mtDNA/Figure 4D-E_IF images_rho cell_BG4/Figure 4D-E_Source data.tif (11).frames/1_0010_C004T001.tif
- __MACOSX/Figure4_Source data_BG4 localization to mtDNA/Figure 4D-E_IF images_rho cell_BG4/Figure 4D-E_Source data.tif (11).frames/._1_0010_C004T001.tif
- Figure4_Source data_BG4 localization to mtDNA/Figure 4D-E_IF images_rho cell_BG4/Figure 4D-E_Source data.tif (9).frames/1_0008_C002T001.tif
- __MACOSX/Figure4_Source data_BG4 localization to mtDNA/Figure 4D-E_IF images_rho cell_BG4/Figure 4D-E_Source data.tif (9).frames/._1_0008_C002T001.tif
- Figure4_Source data_BG4 localization to mtDNA/Figure 4D-E_IF images_rho cell_BG4/Figure 4D-E_Source data.tif (9).frames/1_0008_C003T001.tif
- __MACOSX/Figure4_Source data_BG4 localization to mtDNA/Figure 4D-E_IF images_rho cell_BG4/Figure 4D-E_Source data.tif (9).frames/._1_0008_C003T001.tif
- Figure4_Source data_BG4 localization to mtDNA/Figure 4D-E_IF images_rho cell_BG4/Figure 4D-E_Source data.tif (9).frames/1_0008_C001T001.tif
- __MACOSX/Figure4_Source data_BG4 localization to mtDNA/Figure 4D-E_IF images_rho cell_BG4/Figure 4D-E_Source data.tif (9).frames/._1_0008_C001T001.tif
- Figure4_Source data_BG4 localization to mtDNA/Figure 4D-E_IF images_rho cell_BG4/Figure 4D-E_Source data.tif (9).frames/1_0008_T001.tif
- __MACOSX/Figure4_Source data_BG4 localization to mtDNA/Figure 4D-E_IF images_rho cell_BG4/Figure 4D-E_Source data.tif (9).frames/._1_0008_T001.tif
- Figure4_Source data_BG4 localization to mtDNA/Figure 4D-E_IF images_rho cell_BG4/Figure 4D-E_Source data.tif (9).frames/1_0008_C004T001.tif
- __MACOSX/Figure4_Source data_BG4 localization to mtDNA/Figure 4D-E_IF images_rho cell_BG4/Figure 4D-E_Source data.tif (9).frames/._1_0008_C004T001.tif
- Figure4_Source data_BG4 localization to mtDNA/Figure 4D-E_IF images_rho cell_BG4/Figure 4D-E_Source data.tif (9).frames/1_0008.txt
- __MACOSX/Figure4_Source data_BG4 localization to mtDNA/Figure 4D-E_IF images_rho cell_BG4/Figure 4D-E_Source data.tif (9).frames/._1_0008.txt
- Figure4_Source data_BG4 localization to mtDNA/Figure 4D-E_IF images_rho cell_BG4/Figure 4D-E_Source data.tif.frames/1_T001.tif
- __MACOSX/Figure4_Source data_BG4 localization to mtDNA/Figure 4D-E_IF images_rho cell_BG4/Figure 4D-E_Source data.tif.frames/._1_T001.tif
- Figure4_Source data_BG4 localization to mtDNA/Figure 4D-E_IF images_rho cell_BG4/Figure 4D-E_Source data.tif.frames/1_C004T001.tif
- __MACOSX/Figure4_Source data_BG4 localization to mtDNA/Figure 4D-E_IF images_rho cell_BG4/Figure 4D-E_Source data.tif.frames/._1_C004T001.tif
- Figure4_Source data_BG4 localization to mtDNA/Figure 4D-E_IF images_rho cell_BG4/Figure 4D-E_Source data.tif.frames/1_C001T001.tif
- __MACOSX/Figure4_Source data_BG4 localization to mtDNA/Figure 4D-E_IF images_rho cell_BG4/Figure 4D-E_Source data.tif.frames/._1_C001T001.tif
- Figure4_Source data_BG4 localization to mtDNA/Figure 4D-E_IF images_rho cell_BG4/Figure 4D-E_Source data.tif.frames/1.txt
- __MACOSX/Figure4_Source data_BG4 localization to mtDNA/Figure 4D-E_IF images_rho cell_BG4/Figure 4D-E_Source data.tif.frames/._1.txt
- Figure4_Source data_BG4 localization to mtDNA/Figure 4D-E_IF images_rho cell_BG4/Figure 4D-E_Source data.tif.frames/1_C002T001.tif
- __MACOSX/Figure4_Source data_BG4 localization to mtDNA/Figure 4D-E_IF images_rho cell_BG4/Figure 4D-E_Source data.tif.frames/._1_C002T001.tif
- Figure4_Source data_BG4 localization to mtDNA/Figure 4D-E_IF images_rho cell_BG4/Figure 4D-E_Source data.tif.frames/1_C003T001.tif
- __MACOSX/Figure4_Source data_BG4 localization to mtDNA/Figure 4D-E_IF images_rho cell_BG4/Figure 4D-E_Source data.tif.frames/._1_C003T001.tif
- Figure4_Source data_BG4 localization to mtDNA/Figure 4D-E_IF images_rho cell_BG4/Figure 4D-E_Source data.tif (10).frames/1_0009_C003T001.tif
- __MACOSX/Figure4_Source data_BG4 localization to mtDNA/Figure 4D-E_IF images_rho cell_BG4/Figure 4D-E_Source data.tif (10).frames/._1_0009_C003T001.tif
- Figure4_Source data_BG4 localization to mtDNA/Figure 4D-E_IF images_rho cell_BG4/Figure 4D-E_Source data.tif (10).frames/1_0009_C002T001.tif
- __MACOSX/Figure4_Source data_BG4 localization to mtDNA/Figure 4D-E_IF images_rho cell_BG4/Figure 4D-E_Source data.tif (10).frames/._1_0009_C002T001.tif
- Figure4_Source data_BG4 localization to mtDNA/Figure 4D-E_IF images_rho cell_BG4/Figure 4D-E_Source data.tif (10).frames/1_0009_C001T001.tif
- __MACOSX/Figure4_Source data_BG4 localization to mtDNA/Figure 4D-E_IF images_rho cell_BG4/Figure 4D-E_Source data.tif (10).frames/._1_0009_C001T001.tif
- Figure4_Source data_BG4 localization to mtDNA/Figure 4D-E_IF images_rho cell_BG4/Figure 4D-E_Source data.tif (10).frames/1_0009_C004T001.tif
- __MACOSX/Figure4_Source data_BG4 localization to mtDNA/Figure 4D-E_IF images_rho cell_BG4/Figure 4D-E_Source data.tif (10).frames/._1_0009_C004T001.tif
- Figure4_Source data_BG4 localization to mtDNA/Figure 4D-E_IF images_rho cell_BG4/Figure 4D-E_Source data.tif (10).frames/1_0009_T001.tif
- __MACOSX/Figure4_Source data_BG4 localization to mtDNA/Figure 4D-E_IF images_rho cell_BG4/Figure 4D-E_Source data.tif (10).frames/._1_0009_T001.tif
- Figure4_Source data_BG4 localization to mtDNA/Figure 4D-E_IF images_rho cell_BG4/Figure 4D-E_Source data.tif (10).frames/1_0009.txt
- __MACOSX/Figure4_Source data_BG4 localization to mtDNA/Figure 4D-E_IF images_rho cell_BG4/Figure 4D-E_Source data.tif (10).frames/._1_0009.txt
