# Supplementary material for: Unleashing a novel function of Endonuclease G in mitochondrial genome instability
Source: eLife. 2022 Nov 17;11:e69916. doi: 10.7554/eLife.69916 (PMC9711528; doi:10.7554/eLife.69916)
Supplement: Figure 4—source data 1. [file elife-69916-fig4-data1.zip › Figure4_Source data_BG4 localization to mtDNA/Figure 4E_Quantitation of colocalization in Hela vs rho cells.xlsx]

## Sheet: Sheet1
	Quantitation of colocalization in Hela vs rho cells
	HeLa	rho
	0.25	0.15
	0.26	0.16
	0.22	0.12
	0.28	0.18
	0.33	0.13
	0.29	0.19
	0.26	0.16
	0.32	0.12
	0.36	0.16
	0.27	0.2
	0.23	0.23
	0.22	0.22
	0.26	0.2
	0.31	0.1
	0.21	0.21
	0.22	0.22
	0.23	0.13
	0.23	0.13
	0.26	0.16
	0.29	0.19
	0.37	0.17
	0.32	0.12
	0.11	0.11
	0.27	0.07
	0.25	0.05
	0.29	0.09
	0.32	0.02
	0.35	0.1
	0.29	0.2
	0.275	0.21
	0.261	0.21
	0.24	0.21
	0.24	0.21
	0.234	0.134
	0.29	0.19
	0.22	0.12
	0.21	0.11
	0.32	0.12
	0.32	0.12
	0.33	0.13
	0.28	0.18
	0.25	0.15
	0.22	0.22
	0.24	0.14
	0.32	0.12
	0.35	0.15
	0.21	0.21
	0.27	0.17
	0.22	0.12
	0.28	0.18
	0.26	0.16
	0.26	0.16
	0.17	0.17
	0.28	0.18
	0.28	0.18
	0.31	0.11
	0.33	0.13
	0.313	0.13
	0.33	0.13
	0.292	0.202
	0.31	0.11
	0.34	0.14
	0.33	0.13
	0.32	0.12
	0.28	0.18
	0.21	0.21
	0.222	0.202
	0.265	0.205
	0.31	0.11
	0.21	0.21
	0.21	0.21
	0.23	0.23
	0.31	0.11
	0.22	0.12
	0.36	0.16
	0.31	0.11
	0.24	0.14
	0.32	0.12
	0.31	0.11
	0.25	0.15
	0.25	0.15
	0.23	0.13
	0.23	0.13
	0.23	0.13
	0.31	0.11
	0.38	0.18
	0.215	0.215
	0.192	0.192
	0.23	0.13
	0.22	0.22
	0.21	0.21
	0.32	0.12
	0.32	0.12
	0.33	0.13
	0.28	0.18
	0.25	0.15
	0.22	0.12
	0.24	0.14
	0.32	0.12
	0.35	0.15
	0.21	0.21
	0.27	0.17
	0.22	0.22
	0.28	0.18
	0.26	0.16
	0.26	0.16
