# Supplementary material for: Unleashing a novel function of Endonuclease G in mitochondrial genome instability
Source: eLife. 2022 Nov 17;11:e69916. doi: 10.7554/eLife.69916 (PMC9711528; doi:10.7554/eLife.69916)
Supplement: Figure 4—source data 1. [file elife-69916-fig4-data1.zip › Figure4_Source data_BG4 localization to mtDNA/Figure 4C_Quantitation of colocalization of BG4 to mitochondria_Mander Coefficient.xlsx]

## Sheet: Sheet1
					Quantitation of colocalization of BG4 to mitochondria_Mander coefficient
					Control	HeLa	293T
					0.01	0.32	0.44
					0.011	0.31	0.43
					0.017	0.25	0.44
					0.014	0.25	0.43
					0.015	0.23	0.38
					0.014	0.23	0.42
					0.017	0.23	0.46
					0.011	0.31	0.456
					0.012	0.38	0.431
					0.017	0.215	0.5
					0.02	0.192	0.318
					0.015	0.23	0.321
					0.012	0.33	0.338
					0.012	0.313	0.498
					0.017	0.33	0.48
					0.014	0.292	0.45
					0.015	0.31	0.452
					0.014	0.34	0.44
					0.017	0.33	0.37
					0.011	0.32	0.32
					0.012	0.28	0.358
					0.006	0.21	0.42
					0.009	0.222	0.381
					0.013	0.265	0.33
					0.011	0.31	0.346
					0.012	0.21	0.321
					0.012	0.21	0.41
					0.017	0.23	0.461
					0.014	0.31	0.44
					0.015	0.22	0.43
					0.014	0.36	0.35
					0.017	0.31	0.38
					0.013	0.24	0.35
					0.011	0.234	0.32
					0.012	0.29	0.45
					0.012	0.22	0.42
					0.017	0.21	0.423
					0.02	0.32	0.45
					0.015	0.32	0.45
					0.012	0.33	0.42
					0.012	0.28	0.45
					0.017	0.25	0.452
					0.014	0.22	0.44
					0.015	0.26	0.423
					0.014	0.31	0.45
					0.017	0.21	0.45
					0.011	0.22	0.42
					0.012	0.23	0.39
					0.014	0.23	0.34
					0.015	0.26	0.32
					0.014	0.29	0.43
					0.017	0.37	0.42
					0.011	0.32	0.44
					0.012	0.31	0.43
					0.017	0.27	0.35
					0.015	0.25	0.38
					0.014	0.33	0.35
					0.017	0.313	0.32
					0.013	0.33	0.45
					0.011	0.292	0.42
					0.012	0.31	0.44
					0.012	0.34	0.43
					0.017	0.33	0.44
					0.02	0.32	0.43
					0.015	0.28	0.38
					0.012	0.21	0.42
					0.012	0.222	0.46
					0.017	0.265	0.45
					0.014	0.31	0.45
					0.011	0.21	0.42
					0.017	0.21	0.45
					0.014	0.23	0.318
					0.015	0.31	0.321
					0.014	0.22	0.338
					0.017	0.36	0.498
					0.011	0.31	0.48
					0.012	0.24	0.45
					0.017	0.32	0.452
					0.02	0.31	0.44
					0.015	0.25	0.37
					0.012	0.25	0.32
					0.012	0.23	0.358
					0.017	0.23	0.42
					0.014	0.23	0.43
					0.015	0.31	0.38
					0.011	0.38	0.42
					0.012	0.215	0.46
					0.006	0.192	0.456
					0.009	0.23	0.431
					0.013	0.31	0.5
					0.011	0.21	0.37
					0.012	0.21	0.32
					0.012	0.23	0.358
					0.017	0.31	0.42
					0.014	0.22	0.381
					0.015	0.36	0.33
					0.014	0.31	0.346
					0.014	0.24	0.321
					0.015	0.31	0.41
					0.011		0.461
					0.012		0.44
							0.43
							0.35
