# Supplementary material for: Unleashing a novel function of Endonuclease G in mitochondrial genome instability
Source: eLife. 2022 Nov 17;11:e69916. doi: 10.7554/eLife.69916 (PMC9711528; doi:10.7554/eLife.69916)
Supplement: Figure 4—source data 2. [file elife-69916-fig4-data2.zip]

Archive with 24 entries (21 files):
- Figure 4_Source data_Supplementary/
- __MACOSX/._Figure 4_Source data_Supplementary
- Figure 4_Source data_Supplementary/FigureS4B_Source data/
- __MACOSX/Figure 4_Source data_Supplementary/._FigureS4B_Source data
- Figure 4_Source data_Supplementary/.DS_Store
- __MACOSX/Figure 4_Source data_Supplementary/._.DS_Store
- Figure 4_Source data_Supplementary/FigureS4A_Representative image_HeLa cells_BG4_mitotracker green/
- __MACOSX/Figure 4_Source data_Supplementary/._FigureS4A_Representative image_HeLa cells_BG4_mitotracker green
- Figure 4_Source data_Supplementary/FigureS4B_Source data/.DS_Store
- __MACOSX/Figure 4_Source data_Supplementary/FigureS4B_Source data/._.DS_Store
- Figure 4_Source data_Supplementary/FigureS4B_Source data/Figure S4B_Gel profile_BG4 binding_mitochondrial region binding for G and C strand.tif
- __MACOSX/Figure 4_Source data_Supplementary/FigureS4B_Source data/._Figure S4B_Gel profile_BG4 binding_mitochondrial region binding for G and C strand.tif
- Figure 4_Source data_Supplementary/FigureS4B_Source data/Figure S4B_Gel profile_BG4 binding_mitochondrial region binding.pptx
- __MACOSX/Figure 4_Source data_Supplementary/FigureS4B_Source data/._Figure S4B_Gel profile_BG4 binding_mitochondrial region binding.pptx
- Figure 4_Source data_Supplementary/FigureS4A_Representative image_HeLa cells_BG4_mitotracker green/.DS_Store
- __MACOSX/Figure 4_Source data_Supplementary/FigureS4A_Representative image_HeLa cells_BG4_mitotracker green/._.DS_Store
- Figure 4_Source data_Supplementary/FigureS4A_Representative image_HeLa cells_BG4_mitotracker green/Figure S4A_Represenatative image_HeLa cells_BG4_Mitotracker green_BG4.tif
- __MACOSX/Figure 4_Source data_Supplementary/FigureS4A_Representative image_HeLa cells_BG4_mitotracker green/._Figure S4A_Represenatative image_HeLa cells_BG4_Mitotracker green_BG4.tif
- Figure 4_Source data_Supplementary/FigureS4A_Representative image_HeLa cells_BG4_mitotracker green/Figure S4A_Represenatative image_HeLa cells_BG4_Mitotracker green_merged.tif
- __MACOSX/Figure 4_Source data_Supplementary/FigureS4A_Representative image_HeLa cells_BG4_mitotracker green/._Figure S4A_Represenatative image_HeLa cells_BG4_Mitotracker green_merged.tif
- Figure 4_Source data_Supplementary/FigureS4A_Representative image_HeLa cells_BG4_mitotracker green/Figure S4A_Represenatative image_HeLa cells_BG4_Mitotracker green_nucleus.tif
- __MACOSX/Figure 4_Source data_Supplementary/FigureS4A_Representative image_HeLa cells_BG4_mitotracker green/._Figure S4A_Represenatative image_HeLa cells_BG4_Mitotracker green_nucleus.tif
- Figure 4_Source data_Supplementary/FigureS4A_Representative image_HeLa cells_BG4_mitotracker green/Figure S4A_Represenatative image_HeLa cells_BG4_Mitotracker green_mitotracker green.tif
- __MACOSX/Figure 4_Source data_Supplementary/FigureS4A_Representative image_HeLa cells_BG4_mitotracker green/._Figure S4A_Represenatative image_HeLa cells_BG4_Mitotracker green_mitotracker green.tif
