# Supplementary material for: Unleashing a novel function of Endonuclease G in mitochondrial genome instability
Source: eLife. 2022 Nov 17;11:e69916. doi: 10.7554/eLife.69916 (PMC9711528; doi:10.7554/eLife.69916)
Supplement: Figure 5—source data 1. [file elife-69916-fig5-data1.zip]

Archive with 13 entries (11 files):
- Figure5_Source data_BG4 ChIP pulldown/
- Figure5_Source data_BG4 ChIP pulldown/Figure 5B_mitoChIP using BG4_threshold cycles.xlsx
- __MACOSX/Figure5_Source data_BG4 ChIP pulldown/._Figure 5B_mitoChIP using BG4_threshold cycles.xlsx
- Figure5_Source data_BG4 ChIP pulldown/.DS_Store
- __MACOSX/Figure5_Source data_BG4 ChIP pulldown/._.DS_Store
- Figure5_Source data_BG4 ChIP pulldown/Figure 5C_Gel profile_mitoChIP_BG4 pulldown/
- __MACOSX/Figure5_Source data_BG4 ChIP pulldown/._Figure 5C_Gel profile_mitoChIP_BG4 pulldown
- Figure5_Source data_BG4 ChIP pulldown/Figure 5C_Gel profile_mitoChIP_BG4 pulldown/Figure 2G_Gel profile_mitoChIP_BG4 pull down.Tif
- __MACOSX/Figure5_Source data_BG4 ChIP pulldown/Figure 5C_Gel profile_mitoChIP_BG4 pulldown/._Figure 2G_Gel profile_mitoChIP_BG4 pull down.Tif
- Figure5_Source data_BG4 ChIP pulldown/Figure 5C_Gel profile_mitoChIP_BG4 pulldown/Figure 2G_Gel profile_mitoChIP_BG4_Input.Tif
- __MACOSX/Figure5_Source data_BG4 ChIP pulldown/Figure 5C_Gel profile_mitoChIP_BG4 pulldown/._Figure 2G_Gel profile_mitoChIP_BG4_Input.Tif
- Figure5_Source data_BG4 ChIP pulldown/Figure 5C_Gel profile_mitoChIP_BG4 pulldown/Figure 2G_Gel_mitoChIP_BG4.pptx
- __MACOSX/Figure5_Source data_BG4 ChIP pulldown/Figure 5C_Gel profile_mitoChIP_BG4 pulldown/._Figure 2G_Gel_mitoChIP_BG4.pptx
