# Supplementary material for: Unleashing a novel function of Endonuclease G in mitochondrial genome instability
Source: eLife. 2022 Nov 17;11:e69916. doi: 10.7554/eLife.69916 (PMC9711528; doi:10.7554/eLife.69916)
Supplement: Figure 6—source data 1. [file elife-69916-fig6-data1.zip]

Archive with 41 entries (36 files):
- Figure6_Sourcedata_activity assay mitochondrial extracts/
- Figure6_Sourcedata_activity assay mitochondrial extracts/Figure 6B_Activity assay of mitochondrial extract/
- __MACOSX/Figure6_Sourcedata_activity assay mitochondrial extracts/._Figure 6B_Activity assay of mitochondrial extract
- Figure6_Sourcedata_activity assay mitochondrial extracts/Figure 6E_Primer extension_Mitochondrial extracts_pDI1 vs pDI2/
- __MACOSX/Figure6_Sourcedata_activity assay mitochondrial extracts/._Figure 6E_Primer extension_Mitochondrial extracts_pDI1 vs pDI2
- Figure6_Sourcedata_activity assay mitochondrial extracts/Figure 6D_Primer extension_mitochondrial extracts/
- __MACOSX/Figure6_Sourcedata_activity assay mitochondrial extracts/._Figure 6D_Primer extension_mitochondrial extracts
- Figure6_Sourcedata_activity assay mitochondrial extracts/.DS_Store
- __MACOSX/Figure6_Sourcedata_activity assay mitochondrial extracts/._.DS_Store
- Figure6_Sourcedata_activity assay mitochondrial extracts/Figure 6A_western blotting_mitochondrial extract purity check/
- __MACOSX/Figure6_Sourcedata_activity assay mitochondrial extracts/._Figure 6A_western blotting_mitochondrial extract purity check
- Figure6_Sourcedata_activity assay mitochondrial extracts/Figure 6F_Quantitation_primer extension_wild type vs mutant plasmids.xlsx
- __MACOSX/Figure6_Sourcedata_activity assay mitochondrial extracts/._Figure 6F_Quantitation_primer extension_wild type vs mutant plasmids.xlsx
- Figure6_Sourcedata_activity assay mitochondrial extracts/Figure 6B_Activity assay of mitochondrial extract/Figure 6B_Activity assay of mitochondrial extracts.pptx
- __MACOSX/Figure6_Sourcedata_activity assay mitochondrial extracts/Figure 6B_Activity assay of mitochondrial extract/._Figure 6B_Activity assay of mitochondrial extracts.pptx
- Figure6_Sourcedata_activity assay mitochondrial extracts/Figure 6B_Activity assay of mitochondrial extract/.DS_Store
- __MACOSX/Figure6_Sourcedata_activity assay mitochondrial extracts/Figure 6B_Activity assay of mitochondrial extract/._.DS_Store
- Figure6_Sourcedata_activity assay mitochondrial extracts/Figure 6B_Activity assay of mitochondrial extract/Figure 6B_Activity assay of mitochondrial extracts for wild type and mutatnt plasmid.tif
- __MACOSX/Figure6_Sourcedata_activity assay mitochondrial extracts/Figure 6B_Activity assay of mitochondrial extract/._Figure 6B_Activity assay of mitochondrial extracts for wild type and mutatnt plasmid.tif
- Figure6_Sourcedata_activity assay mitochondrial extracts/Figure 6E_Primer extension_Mitochondrial extracts_pDI1 vs pDI2/.DS_Store
- __MACOSX/Figure6_Sourcedata_activity assay mitochondrial extracts/Figure 6E_Primer extension_Mitochondrial extracts_pDI1 vs pDI2/._.DS_Store
- Figure6_Sourcedata_activity assay mitochondrial extracts/Figure 6E_Primer extension_Mitochondrial extracts_pDI1 vs pDI2/Figure 6E_primer extension_mitochondrial testes extracts on pDI1 and pDI2.tif
- __MACOSX/Figure6_Sourcedata_activity assay mitochondrial extracts/Figure 6E_Primer extension_Mitochondrial extracts_pDI1 vs pDI2/._Figure 6E_primer extension_mitochondrial testes extracts on pDI1 and pDI2.tif
- Figure6_Sourcedata_activity assay mitochondrial extracts/Figure 6E_Primer extension_Mitochondrial extracts_pDI1 vs pDI2/Figure 6E_Primer extension_mitochondrial testes extracts on pDI1 vs pDI2.pptx
- __MACOSX/Figure6_Sourcedata_activity assay mitochondrial extracts/Figure 6E_Primer extension_Mitochondrial extracts_pDI1 vs pDI2/._Figure 6E_Primer extension_mitochondrial testes extracts on pDI1 vs pDI2.pptx
- Figure6_Sourcedata_activity assay mitochondrial extracts/Figure 6D_Primer extension_mitochondrial extracts/.DS_Store
- __MACOSX/Figure6_Sourcedata_activity assay mitochondrial extracts/Figure 6D_Primer extension_mitochondrial extracts/._.DS_Store
- Figure6_Sourcedata_activity assay mitochondrial extracts/Figure 6D_Primer extension_mitochondrial extracts/Figure 6D_Primer extension_mitochondrial testes and spleen extracts extracts.pptx
- __MACOSX/Figure6_Sourcedata_activity assay mitochondrial extracts/Figure 6D_Primer extension_mitochondrial extracts/._Figure 6D_Primer extension_mitochondrial testes and spleen extracts extracts.pptx
- Figure6_Sourcedata_activity assay mitochondrial extracts/Figure 6D_Primer extension_mitochondrial extracts/Figure 6D_primer extension_mitochondrial testes and spleen extracts on pDI1.tif
- __MACOSX/Figure6_Sourcedata_activity assay mitochondrial extracts/Figure 6D_Primer extension_mitochondrial extracts/._Figure 6D_primer extension_mitochondrial testes and spleen extracts on pDI1.tif
- Figure6_Sourcedata_activity assay mitochondrial extracts/Figure 6A_western blotting_mitochondrial extract purity check/Figure 6A_western blotting_Cytochrome C_ME vs CE extracts.tif
- __MACOSX/Figure6_Sourcedata_activity assay mitochondrial extracts/Figure 6A_western blotting_mitochondrial extract purity check/._Figure 6A_western blotting_Cytochrome C_ME vs CE extracts.tif
- Figure6_Sourcedata_activity assay mitochondrial extracts/Figure 6A_western blotting_mitochondrial extract purity check/.DS_Store
- __MACOSX/Figure6_Sourcedata_activity assay mitochondrial extracts/Figure 6A_western blotting_mitochondrial extract purity check/._.DS_Store
- Figure6_Sourcedata_activity assay mitochondrial extracts/Figure 6A_western blotting_mitochondrial extract purity check/Figure 6A_western blotting_PCNA_ME vs CE extracts.tif
- __MACOSX/Figure6_Sourcedata_activity assay mitochondrial extracts/Figure 6A_western blotting_mitochondrial extract purity check/._Figure 6A_western blotting_PCNA_ME vs CE extracts.tif
- Figure6_Sourcedata_activity assay mitochondrial extracts/Figure 6A_western blotting_mitochondrial extract purity check/Figure 6A_.pptx
- __MACOSX/Figure6_Sourcedata_activity assay mitochondrial extracts/Figure 6A_western blotting_mitochondrial extract purity check/._Figure 6A_.pptx
- Figure6_Sourcedata_activity assay mitochondrial extracts/Figure 6A_western blotting_mitochondrial extract purity check/Figure 6A_western blotting_Actin_ME vs CE extracts.tif
- __MACOSX/Figure6_Sourcedata_activity assay mitochondrial extracts/Figure 6A_western blotting_mitochondrial extract purity check/._Figure 6A_western blotting_Actin_ME vs CE extracts.tif
