# Supplementary material for: Unleashing a novel function of Endonuclease G in mitochondrial genome instability
Source: eLife. 2022 Nov 17;11:e69916. doi: 10.7554/eLife.69916 (PMC9711528; doi:10.7554/eLife.69916)
Supplement: Figure 6—source data 1. [file elife-69916-fig6-data1.zip › Figure6_Sourcedata_activity assay mitochondrial extracts/Figure 6F_Quantitation_primer extension_wild type vs mutant plasmids.xlsx]

## Sheet: Sheet1
						Quantitation of primer extension assay for wild type vs mutant plasmid
							wild type		mutant
						No protein	104666	189832	110000	172489
						1	469135	1060559	336643	113735
						2	609422	1049524	364523	116782
						3	821176	1041694	313132	94218.5
