# Supplementary material for: Unleashing a novel function of Endonuclease G in mitochondrial genome instability
Source: eLife. 2022 Nov 17;11:e69916. doi: 10.7554/eLife.69916 (PMC9711528; doi:10.7554/eLife.69916)
Supplement: Figure 6—source data 2. [file elife-69916-fig6-data2.zip]

Archive with 11 entries (10 files):
- Figure6_Sourcedata_Supplementary/
- Figure6_Sourcedata_Supplementary/Figure S6B_Cleavage assay on plasmid bearing wildtype and mutant G4 sequence.jpg
- __MACOSX/Figure6_Sourcedata_Supplementary/._Figure S6B_Cleavage assay on plasmid bearing wildtype and mutant G4 sequence.jpg
- Figure6_Sourcedata_Supplementary/Figure S6A_pDI2 sequencing.pdf
- __MACOSX/Figure6_Sourcedata_Supplementary/._Figure S6A_pDI2 sequencing.pdf
- Figure6_Sourcedata_Supplementary/Figure S6B_Cleavage assay on plasmids bearing the wild type and mutant plasmid.pptx
- __MACOSX/Figure6_Sourcedata_Supplementary/._Figure S6B_Cleavage assay on plasmids bearing the wild type and mutant plasmid.pptx
- Figure6_Sourcedata_Supplementary/Figure S6A_pDI1 sequencing.pdf
- __MACOSX/Figure6_Sourcedata_Supplementary/._Figure S6A_pDI1 sequencing.pdf
- Figure6_Sourcedata_Supplementary/Figure S6A_pDR4 sequencing.pdf
- __MACOSX/Figure6_Sourcedata_Supplementary/._Figure S6A_pDR4 sequencing.pdf
