# Supplementary material for: Unleashing a novel function of Endonuclease G in mitochondrial genome instability
Source: eLife. 2022 Nov 17;11:e69916. doi: 10.7554/eLife.69916 (PMC9711528; doi:10.7554/eLife.69916)
Supplement: Figure 7—source data 1. [file elife-69916-fig7-data1.zip]

Archive with 82 entries (74 files):
- Figure 7_Sourcedata_activity of Endonuclease G/
- Figure 7_Sourcedata_activity of Endonuclease G/Figure 7E_Quantitation to primer extension with EndoG vs EndoG mutant protein.xlsx
- __MACOSX/Figure 7_Sourcedata_activity of Endonuclease G/._Figure 7E_Quantitation to primer extension with EndoG vs EndoG mutant protein.xlsx
- Figure 7_Sourcedata_activity of Endonuclease G/Figure 7J_Primer extension_IP_reconstitution/
- __MACOSX/Figure 7_Sourcedata_activity of Endonuclease G/._Figure 7J_Primer extension_IP_reconstitution
- Figure 7_Sourcedata_activity of Endonuclease G/Figure 7K_Quantitation_primer extension_reconstitution_after IP.xlsx
- __MACOSX/Figure 7_Sourcedata_activity of Endonuclease G/._Figure 7K_Quantitation_primer extension_reconstitution_after IP.xlsx
- Figure 7_Sourcedata_activity of Endonuclease G/Figure 7H_Gel_Primer extension_Different endonuclease immunodepletion/
- __MACOSX/Figure 7_Sourcedata_activity of Endonuclease G/._Figure 7H_Gel_Primer extension_Different endonuclease immunodepletion
- Figure 7_Sourcedata_activity of Endonuclease G/Figure7B_Quantitation of supercoiled DNA intensity wild type vs mutant.xlsx
- __MACOSX/Figure 7_Sourcedata_activity of Endonuclease G/._Figure7B_Quantitation of supercoiled DNA intensity wild type vs mutant.xlsx
- Figure 7_Sourcedata_activity of Endonuclease G/.DS_Store
- __MACOSX/Figure 7_Sourcedata_activity of Endonuclease G/._.DS_Store
- Figure 7_Sourcedata_activity of Endonuclease G/Figure 7D_Gel profile for wild type vs mutant EndoG cleavage assay /
- Figure 7_Sourcedata_activity of Endonuclease G/Figure 7A_Activity assay_purified Endonuclease/
- __MACOSX/Figure 7_Sourcedata_activity of Endonuclease G/._Figure 7A_Activity assay_purified Endonuclease
- Figure 7_Sourcedata_activity of Endonuclease G/Figure 7G_western_immunodepletion of MGME1/
- __MACOSX/Figure 7_Sourcedata_activity of Endonuclease G/._Figure 7G_western_immunodepletion of MGME1
- Figure 7_Sourcedata_activity of Endonuclease G/Figure 7I_Quantitation to primer extension of extracts after depletion of EndoG and MGME1 from the extracts.xlsx
- __MACOSX/Figure 7_Sourcedata_activity of Endonuclease G/._Figure 7I_Quantitation to primer extension of extracts after depletion of EndoG and MGME1 from the extracts.xlsx
- Figure 7_Sourcedata_activity of Endonuclease G/Figure 7C_primer extension_Endonuclease screening/
- __MACOSX/Figure 7_Sourcedata_activity of Endonuclease G/._Figure 7C_primer extension_Endonuclease screening
- Figure 7_Sourcedata_activity of Endonuclease G/Figure 7F_western_Immunodepletion of EndoG/
- __MACOSX/Figure 7_Sourcedata_activity of Endonuclease G/._Figure 7F_western_Immunodepletion of EndoG
- Figure 7_Sourcedata_activity of Endonuclease G/Figure 7J_Primer extension_IP_reconstitution/.DS_Store
- __MACOSX/Figure 7_Sourcedata_activity of Endonuclease G/Figure 7J_Primer extension_IP_reconstitution/._.DS_Store
- Figure 7_Sourcedata_activity of Endonuclease G/Figure 7J_Primer extension_IP_reconstitution/Figure 7J_primer extn_IP_reconstitution_Endo-G.tif
- __MACOSX/Figure 7_Sourcedata_activity of Endonuclease G/Figure 7J_Primer extension_IP_reconstitution/._Figure 7J_primer extn_IP_reconstitution_Endo-G.tif
- Figure 7_Sourcedata_activity of Endonuclease G/Figure 7J_Primer extension_IP_reconstitution/Figure 7J_Primer extn_IP_reconstitution.pptx
- __MACOSX/Figure 7_Sourcedata_activity of Endonuclease G/Figure 7J_Primer extension_IP_reconstitution/._Figure 7J_Primer extn_IP_reconstitution.pptx
- Figure 7_Sourcedata_activity of Endonuclease G/Figure 7J_Primer extension_IP_reconstitution/Figure 7J_primer extn_IP_reconstitution_Endo-G.img
- __MACOSX/Figure 7_Sourcedata_activity of Endonuclease G/Figure 7J_Primer extension_IP_reconstitution/._Figure 7J_primer extn_IP_reconstitution_Endo-G.img
- Figure 7_Sourcedata_activity of Endonuclease G/Figure 7J_Primer extension_IP_reconstitution/Figure 7J_primer extn_IP_reconstitution_Endo-G.inf
- __MACOSX/Figure 7_Sourcedata_activity of Endonuclease G/Figure 7J_Primer extension_IP_reconstitution/._Figure 7J_primer extn_IP_reconstitution_Endo-G.inf
- Figure 7_Sourcedata_activity of Endonuclease G/Figure 7H_Gel_Primer extension_Different endonuclease immunodepletion/.DS_Store
- __MACOSX/Figure 7_Sourcedata_activity of Endonuclease G/Figure 7H_Gel_Primer extension_Different endonuclease immunodepletion/._.DS_Store
- Figure 7_Sourcedata_activity of Endonuclease G/Figure 7H_Gel_Primer extension_Different endonuclease immunodepletion/FIgure 7H_Gel_Primer extension_Different nucleases IP.pptx
- __MACOSX/Figure 7_Sourcedata_activity of Endonuclease G/Figure 7H_Gel_Primer extension_Different endonuclease immunodepletion/._FIgure 7H_Gel_Primer extension_Different nucleases IP.pptx
- Figure 7_Sourcedata_activity of Endonuclease G/Figure 7H_Gel_Primer extension_Different endonuclease immunodepletion/FIgure 7H_Gel_Primer extension_Different nucleases IP.img
- __MACOSX/Figure 7_Sourcedata_activity of Endonuclease G/Figure 7H_Gel_Primer extension_Different endonuclease immunodepletion/._FIgure 7H_Gel_Primer extension_Different nucleases IP.img
- Figure 7_Sourcedata_activity of Endonuclease G/Figure 7H_Gel_Primer extension_Different endonuclease immunodepletion/FIgure 7H_Gel_Primer extension_Different nucleases IP.inf
- __MACOSX/Figure 7_Sourcedata_activity of Endonuclease G/Figure 7H_Gel_Primer extension_Different endonuclease immunodepletion/._FIgure 7H_Gel_Primer extension_Different nucleases IP.inf
- Figure 7_Sourcedata_activity of Endonuclease G/Figure 7H_Gel_Primer extension_Different endonuclease immunodepletion/FIgure 7H_Gel_Primer extension_Different nucleases IP.tif
- __MACOSX/Figure 7_Sourcedata_activity of Endonuclease G/Figure 7H_Gel_Primer extension_Different endonuclease immunodepletion/._FIgure 7H_Gel_Primer extension_Different nucleases IP.tif
- Figure 7_Sourcedata_activity of Endonuclease G/Figure 7D_Gel profile for wild type vs mutant EndoG cleavage assay /Figure7D_Gel profile of cleavage assay using either wt or mutant EndoG.jpg
- __MACOSX/Figure 7_Sourcedata_activity of Endonuclease G/Figure 7D_Gel profile for wild type vs mutant EndoG cleavage assay /._Figure7D_Gel profile of cleavage assay using either wt or mutant EndoG.jpg
- Figure 7_Sourcedata_activity of Endonuclease G/Figure 7D_Gel profile for wild type vs mutant EndoG cleavage assay /.DS_Store
- __MACOSX/Figure 7_Sourcedata_activity of Endonuclease G/Figure 7D_Gel profile for wild type vs mutant EndoG cleavage assay /._.DS_Store
- Figure 7_Sourcedata_activity of Endonuclease G/Figure 7D_Gel profile for wild type vs mutant EndoG cleavage assay /Figure 7D_Gel profile of leavage assay using either wtEndoG or mutant.tif
- __MACOSX/Figure 7_Sourcedata_activity of Endonuclease G/Figure 7D_Gel profile for wild type vs mutant EndoG cleavage assay /._Figure 7D_Gel profile of leavage assay using either wtEndoG or mutant.tif
- Figure 7_Sourcedata_activity of Endonuclease G/Figure 7A_Activity assay_purified Endonuclease/.DS_Store
- __MACOSX/Figure 7_Sourcedata_activity of Endonuclease G/Figure 7A_Activity assay_purified Endonuclease/._.DS_Store
- Figure 7_Sourcedata_activity of Endonuclease G/Figure 7A_Activity assay_purified Endonuclease/Figure 7A_Activity assay of purified Endonuclease G for wild type and mutant.pptx
- __MACOSX/Figure 7_Sourcedata_activity of Endonuclease G/Figure 7A_Activity assay_purified Endonuclease/._Figure 7A_Activity assay of purified Endonuclease G for wild type and mutant.pptx
- Figure 7_Sourcedata_activity of Endonuclease G/Figure 7A_Activity assay_purified Endonuclease/Figure 7A_Activity assay of purified EndoG for wild type and mutatnt plasmid.tif
- __MACOSX/Figure 7_Sourcedata_activity of Endonuclease G/Figure 7A_Activity assay_purified Endonuclease/._Figure 7A_Activity assay of purified EndoG for wild type and mutatnt plasmid.tif
- Figure 7_Sourcedata_activity of Endonuclease G/Figure 7G_western_immunodepletion of MGME1/.DS_Store
- __MACOSX/Figure 7_Sourcedata_activity of Endonuclease G/Figure 7G_western_immunodepletion of MGME1/._.DS_Store
- Figure 7_Sourcedata_activity of Endonuclease G/Figure 7G_western_immunodepletion of MGME1/Figure 7G_Gel image profile for Actin_Immunodepletion of MGME1 extracts.tif
- __MACOSX/Figure 7_Sourcedata_activity of Endonuclease G/Figure 7G_western_immunodepletion of MGME1/._Figure 7G_Gel image profile for Actin_Immunodepletion of MGME1 extracts.tif
- Figure 7_Sourcedata_activity of Endonuclease G/Figure 7G_western_immunodepletion of MGME1/Figure 7G_Source data_labeled.pptx
- __MACOSX/Figure 7_Sourcedata_activity of Endonuclease G/Figure 7G_western_immunodepletion of MGME1/._Figure 7G_Source data_labeled.pptx
- Figure 7_Sourcedata_activity of Endonuclease G/Figure 7G_western_immunodepletion of MGME1/Figure 7G_Gel image profile for MGME1_Immunodepletion of MGME1 extracts.tif
- __MACOSX/Figure 7_Sourcedata_activity of Endonuclease G/Figure 7G_western_immunodepletion of MGME1/._Figure 7G_Gel image profile for MGME1_Immunodepletion of MGME1 extracts.tif
- Figure 7_Sourcedata_activity of Endonuclease G/Figure 7C_primer extension_Endonuclease screening/.DS_Store
- __MACOSX/Figure 7_Sourcedata_activity of Endonuclease G/Figure 7C_primer extension_Endonuclease screening/._.DS_Store
- Figure 7_Sourcedata_activity of Endonuclease G/Figure 7C_primer extension_Endonuclease screening/Figure 7C_primer extension_purified_Endonuclease screening.pptx
- __MACOSX/Figure 7_Sourcedata_activity of Endonuclease G/Figure 7C_primer extension_Endonuclease screening/._Figure 7C_primer extension_purified_Endonuclease screening.pptx
- Figure 7_Sourcedata_activity of Endonuclease G/Figure 7C_primer extension_Endonuclease screening/Figure 7C_primer extension_purified_Endonuclease screening.tif
- __MACOSX/Figure 7_Sourcedata_activity of Endonuclease G/Figure 7C_primer extension_Endonuclease screening/._Figure 7C_primer extension_purified_Endonuclease screening.tif
- Figure 7_Sourcedata_activity of Endonuclease G/Figure 7C_primer extension_Endonuclease screening/Figure 7C_primer extension_purified_Endonuclease screening.inf
- __MACOSX/Figure 7_Sourcedata_activity of Endonuclease G/Figure 7C_primer extension_Endonuclease screening/._Figure 7C_primer extension_purified_Endonuclease screening.inf
- Figure 7_Sourcedata_activity of Endonuclease G/Figure 7C_primer extension_Endonuclease screening/Figure 7C_primer extension_purified_Endonuclease screening.img
- __MACOSX/Figure 7_Sourcedata_activity of Endonuclease G/Figure 7C_primer extension_Endonuclease screening/._Figure 7C_primer extension_purified_Endonuclease screening.img
- Figure 7_Sourcedata_activity of Endonuclease G/Figure 7F_western_Immunodepletion of EndoG/.DS_Store
- __MACOSX/Figure 7_Sourcedata_activity of Endonuclease G/Figure 7F_western_Immunodepletion of EndoG/._.DS_Store
- Figure 7_Sourcedata_activity of Endonuclease G/Figure 7F_western_Immunodepletion of EndoG/Figure 7F_Gel image profile for Actin_Immunodepletion of EndoG extracts.tif
- __MACOSX/Figure 7_Sourcedata_activity of Endonuclease G/Figure 7F_western_Immunodepletion of EndoG/._Figure 7F_Gel image profile for Actin_Immunodepletion of EndoG extracts.tif
- Figure 7_Sourcedata_activity of Endonuclease G/Figure 7F_western_Immunodepletion of EndoG/Figure 7F_Labeled gel.pptx
- __MACOSX/Figure 7_Sourcedata_activity of Endonuclease G/Figure 7F_western_Immunodepletion of EndoG/._Figure 7F_Labeled gel.pptx
- Figure 7_Sourcedata_activity of Endonuclease G/Figure 7F_western_Immunodepletion of EndoG/Figure 7F_Gel image profile for EndoG_Immunodepletion of EndoG extracts.tif
- __MACOSX/Figure 7_Sourcedata_activity of Endonuclease G/Figure 7F_western_Immunodepletion of EndoG/._Figure 7F_Gel image profile for EndoG_Immunodepletion of EndoG extracts.tif
