# Supplementary material for: Unleashing a novel function of Endonuclease G in mitochondrial genome instability
Source: eLife. 2022 Nov 17;11:e69916. doi: 10.7554/eLife.69916 (PMC9711528; doi:10.7554/eLife.69916)
Supplement: Figure 7—source data 1. [file elife-69916-fig7-data1.zip › Figure 7_Sourcedata_activity of Endonuclease G/Figure 7E_Quantitation to primer extension with EndoG vs EndoG mutant protein.xlsx]

## Sheet: Sheet1
							EndoG_WT_0.5 ul	EndoG_WT_1 ul	EndoG_M_0.5 ul	EndoG_M_1 ul
						Batch I	2542244	2353632	27961.5	206640
						Batch II	2733168	2259792	100000	501741
						Batch III	2368491	2744429	200000	1
