# Supplementary material for: Unleashing a novel function of Endonuclease G in mitochondrial genome instability
Source: eLife. 2022 Nov 17;11:e69916. doi: 10.7554/eLife.69916 (PMC9711528; doi:10.7554/eLife.69916)
Supplement: Figure 7—source data 1. [file elife-69916-fig7-data1.zip › Figure 7_Sourcedata_activity of Endonuclease G/Figure 7K_Quantitation_primer extension_reconstitution_after IP.xlsx]

## Sheet: Sheet1
		Quantitation of primer extension for reconstitution of EndoG mediated cleavage after IP using purified Endo G
	Beads control	IP EndoG	Endo G
	5905299	568758	3904553
	4427616	651732	3779775
	3664586	239238	4992462
