# Supplementary material for: Unleashing a novel function of Endonuclease G in mitochondrial genome instability
Source: eLife. 2022 Nov 17;11:e69916. doi: 10.7554/eLife.69916 (PMC9711528; doi:10.7554/eLife.69916)
Supplement: Figure 7—source data 1. [file elife-69916-fig7-data1.zip › Figure 7_Sourcedata_activity of Endonuclease G/Figure7B_Quantitation of supercoiled DNA intensity wild type vs mutant.xlsx]

## Sheet: Sheet1
			wild type		mutant
		No protein	13653290	13500000	12653290	11500000
		30	13541220	13329000	12653290	11500000
		60	8424680	9424680	12653290	11500000
		90	5330072	6420075	10330070	10051000
		120	4487423	3787423	9330072	9420075
