# Supplementary material for: Unleashing a novel function of Endonuclease G in mitochondrial genome instability
Source: eLife. 2022 Nov 17;11:e69916. doi: 10.7554/eLife.69916 (PMC9711528; doi:10.7554/eLife.69916)
Supplement: Figure 7—source data 1. [file elife-69916-fig7-data1.zip › Figure 7_Sourcedata_activity of Endonuclease G/Figure 7H_Gel_Primer extension_Different endonuclease immunodepletion/FIgure 7H_Gel_Primer extension_Different nucleases IP.inf]

BAS_IMAGE_FILE
RBK_220814_primer extn_pDI1_RS&RT-ME_EndoG elutes-[IP].img

200
200
16
1064
2042
5000
5
Fri Aug 22 08:27:13 2014
1408676233
This image was processed.
FLA-9000

*** more info ***
21
S,RangeLow=0
S,RangeHigh=65535
H,ScaleType=Exponential
S,MethodName=[IP]
S,LaserName=LD635
S,FilterName=[IP] (ch.1)
H,LaserStatus=4,0
S,Channel=1
S,PMTType=Bialkali
S,Shading=IP_2010-02-15T10_14_19
S,Spotting=On
H,SpottingParam=1.1
H,DensityOffset=On
H,Obiki=On
H,Inch->mm=On
S,Invert=Off
S,MainStartPosition=0[mm]
S,SubStartPosition=0[mm]
S,StageName=IP Stage
S,Software=ImageReader FLA-9000 1.02 for Windows
H,Error=no_error
