# Supplementary material for: Unleashing a novel function of Endonuclease G in mitochondrial genome instability
Source: eLife. 2022 Nov 17;11:e69916. doi: 10.7554/eLife.69916 (PMC9711528; doi:10.7554/eLife.69916)
Supplement: Figure 7—source data 2. [file elife-69916-fig7-data2.zip]

Archive with 66 entries (57 files):
- Figure 7_Source data_Supplementary/
- __MACOSX/._Figure 7_Source data_Supplementary
- Figure 7_Source data_Supplementary/.DS_Store
- __MACOSX/Figure 7_Source data_Supplementary/._.DS_Store
- Figure 7_Source data_Supplementary/Figure S7C_Western blot for confirmation of EndoG and its mutant.tif
- __MACOSX/Figure 7_Source data_Supplementary/._Figure S7C_Western blot for confirmation of EndoG and its mutant.tif
- Figure 7_Source data_Supplementary/Figure S7B_Purification profile for Endog mutant.tif
- __MACOSX/Figure 7_Source data_Supplementary/._Figure S7B_Purification profile for Endog mutant.tif
- Figure 7_Source data_Supplementary/FIgure S7I_Activity assay after purification of RAGs/
- __MACOSX/Figure 7_Source data_Supplementary/._FIgure S7I_Activity assay after purification of RAGs
- Figure 7_Source data_Supplementary/Figure S7A_Purification of EndoG/
- __MACOSX/Figure 7_Source data_Supplementary/._Figure S7A_Purification of EndoG
- Figure 7_Source data_Supplementary/Figure S7J_Primer extension_purified Endonucleases screening/
- __MACOSX/Figure 7_Source data_Supplementary/._Figure S7J_Primer extension_purified Endonucleases screening
- Figure 7_Source data_Supplementary/Figure S7G_Activity assay after purification of FEN1/
- __MACOSX/Figure 7_Source data_Supplementary/._Figure S7G_Activity assay after purification of FEN1
- Figure 7_Source data_Supplementary/Figure S7E_Gel profile_Activity assay after purification of CtIP/
- __MACOSX/Figure 7_Source data_Supplementary/._Figure S7E_Gel profile_Activity assay after purification of CtIP
- Figure 7_Source data_Supplementary/Figure S7D_Purification of CtIP/
- __MACOSX/Figure 7_Source data_Supplementary/._Figure S7D_Purification of CtIP
- Figure 7_Source data_Supplementary/Figure S7F_Purification of FEN1/
- __MACOSX/Figure 7_Source data_Supplementary/._Figure S7F_Purification of FEN1
- Figure 7_Source data_Supplementary/Figure S7H_Purification of RAG/
- __MACOSX/Figure 7_Source data_Supplementary/._Figure S7H_Purification of RAG
- Figure 7_Source data_Supplementary/FIgure S7I_Activity assay after purification of RAGs/Figure S3I_Gel profile_Activity assay after Purification of RAG.tif
- __MACOSX/Figure 7_Source data_Supplementary/FIgure S7I_Activity assay after purification of RAGs/._Figure S3I_Gel profile_Activity assay after Purification of RAG.tif
- Figure 7_Source data_Supplementary/FIgure S7I_Activity assay after purification of RAGs/Figure S3I_Activity assay after purification of RAGs.pptx
- __MACOSX/Figure 7_Source data_Supplementary/FIgure S7I_Activity assay after purification of RAGs/._Figure S3I_Activity assay after purification of RAGs.pptx
- Figure 7_Source data_Supplementary/Figure S7A_Purification of EndoG/Figure S3A_Purification of EndoG.pptx
- __MACOSX/Figure 7_Source data_Supplementary/Figure S7A_Purification of EndoG/._Figure S3A_Purification of EndoG.pptx
- Figure 7_Source data_Supplementary/Figure S7A_Purification of EndoG/Figure S3A_Purification of EndoG.tif
- __MACOSX/Figure 7_Source data_Supplementary/Figure S7A_Purification of EndoG/._Figure S3A_Purification of EndoG.tif
- Figure 7_Source data_Supplementary/Figure S7J_Primer extension_purified Endonucleases screening/Figure S3J_primer extension_purified_Endonuclease screening.img
- __MACOSX/Figure 7_Source data_Supplementary/Figure S7J_Primer extension_purified Endonucleases screening/._Figure S3J_primer extension_purified_Endonuclease screening.img
- Figure 7_Source data_Supplementary/Figure S7J_Primer extension_purified Endonucleases screening/Figure S3J_primer extension_purified_Endonuclease screening.inf
- __MACOSX/Figure 7_Source data_Supplementary/Figure S7J_Primer extension_purified Endonucleases screening/._Figure S3J_primer extension_purified_Endonuclease screening.inf
- Figure 7_Source data_Supplementary/Figure S7J_Primer extension_purified Endonucleases screening/Figure S3J_primer extension_purified_Endonuclease screening.pptx
- __MACOSX/Figure 7_Source data_Supplementary/Figure S7J_Primer extension_purified Endonucleases screening/._Figure S3J_primer extension_purified_Endonuclease screening.pptx
- Figure 7_Source data_Supplementary/Figure S7J_Primer extension_purified Endonucleases screening/Figure S3J_primer extension_purified_Endonuclease screening.tif
- __MACOSX/Figure 7_Source data_Supplementary/Figure S7J_Primer extension_purified Endonucleases screening/._Figure S3J_primer extension_purified_Endonuclease screening.tif
- Figure 7_Source data_Supplementary/Figure S7G_Activity assay after purification of FEN1/Figure S3G_Activity assay after purification of FEN1.pptx
- __MACOSX/Figure 7_Source data_Supplementary/Figure S7G_Activity assay after purification of FEN1/._Figure S3G_Activity assay after purification of FEN1.pptx
- Figure 7_Source data_Supplementary/Figure S7G_Activity assay after purification of FEN1/Figure S3G_Gel profile_Activity assay after Purification of FEN1.tif
- __MACOSX/Figure 7_Source data_Supplementary/Figure S7G_Activity assay after purification of FEN1/._Figure S3G_Gel profile_Activity assay after Purification of FEN1.tif
- Figure 7_Source data_Supplementary/Figure S7E_Gel profile_Activity assay after purification of CtIP/Figure S3E_Activity assay after purification of CtIP.pptx
- __MACOSX/Figure 7_Source data_Supplementary/Figure S7E_Gel profile_Activity assay after purification of CtIP/._Figure S3E_Activity assay after purification of CtIP.pptx
- Figure 7_Source data_Supplementary/Figure S7E_Gel profile_Activity assay after purification of CtIP/Figure S3E_Gel profile_Activity assay after Purification of CtIP.tif
- __MACOSX/Figure 7_Source data_Supplementary/Figure S7E_Gel profile_Activity assay after purification of CtIP/._Figure S3E_Gel profile_Activity assay after Purification of CtIP.tif
- Figure 7_Source data_Supplementary/Figure S7D_Purification of CtIP/Figure S3D_Purification and Western blotting for purification of CtIP.pptx
- __MACOSX/Figure 7_Source data_Supplementary/Figure S7D_Purification of CtIP/._Figure S3D_Purification and Western blotting for purification of CtIP.pptx
- Figure 7_Source data_Supplementary/Figure S7D_Purification of CtIP/Figure S3D_Gel profile_Western blotting after Purification of CtIP.tif
- __MACOSX/Figure 7_Source data_Supplementary/Figure S7D_Purification of CtIP/._Figure S3D_Gel profile_Western blotting after Purification of CtIP.tif
- Figure 7_Source data_Supplementary/Figure S7D_Purification of CtIP/Figure S3D_Gel profile_Purification of CtIP.tif
- __MACOSX/Figure 7_Source data_Supplementary/Figure S7D_Purification of CtIP/._Figure S3D_Gel profile_Purification of CtIP.tif
- Figure 7_Source data_Supplementary/Figure S7F_Purification of FEN1/Figure S3F_Gel profile_Purification FEN1.tif
- __MACOSX/Figure 7_Source data_Supplementary/Figure S7F_Purification of FEN1/._Figure S3F_Gel profile_Purification FEN1.tif
- Figure 7_Source data_Supplementary/Figure S7F_Purification of FEN1/Figure S3F_Purification and Western blotting for purification of FEN1.pptx
- __MACOSX/Figure 7_Source data_Supplementary/Figure S7F_Purification of FEN1/._Figure S3F_Purification and Western blotting for purification of FEN1.pptx
- Figure 7_Source data_Supplementary/Figure S7F_Purification of FEN1/Figure S3F_Gel profile_Western blotting after Purification of FEN1.tif
- __MACOSX/Figure 7_Source data_Supplementary/Figure S7F_Purification of FEN1/._Figure S3F_Gel profile_Western blotting after Purification of FEN1.tif
- Figure 7_Source data_Supplementary/Figure S7H_Purification of RAG/Figure S3H_Purification and Western blotting for purification of RAG.pptx
- __MACOSX/Figure 7_Source data_Supplementary/Figure S7H_Purification of RAG/._Figure S3H_Purification and Western blotting for purification of RAG.pptx
- Figure 7_Source data_Supplementary/Figure S7H_Purification of RAG/Figure S3H_Western blotting after Purification of RAG.tif
- __MACOSX/Figure 7_Source data_Supplementary/Figure S7H_Purification of RAG/._Figure S3H_Western blotting after Purification of RAG.tif
- Figure 7_Source data_Supplementary/Figure S7H_Purification of RAG/Figure S3H_Gel profile_Purification of RAG.tif
- __MACOSX/Figure 7_Source data_Supplementary/Figure S7H_Purification of RAG/._Figure S3H_Gel profile_Purification of RAG.tif
