# Supplementary material for: Unleashing a novel function of Endonuclease G in mitochondrial genome instability
Source: eLife. 2022 Nov 17;11:e69916. doi: 10.7554/eLife.69916 (PMC9711528; doi:10.7554/eLife.69916)
Supplement: Figure 8—source data 1. [file elife-69916-fig8-data1.zip]

Archive with 388 entries (360 files):
- Figure8_Sourcedata_localization of Endonuclease G/
- Figure8_Sourcedata_localization of Endonuclease G/Figure 8D_Quantitation_CoIF_TFAM vs EndoG.xlsx
- __MACOSX/Figure8_Sourcedata_localization of Endonuclease G/._Figure 8D_Quantitation_CoIF_TFAM vs EndoG.xlsx
- Figure8_Sourcedata_localization of Endonuclease G/Figure 8A_Representative images_localization of EndoG to mitochondria/
- Figure8_Sourcedata_localization of Endonuclease G/.DS_Store
- __MACOSX/Figure8_Sourcedata_localization of Endonuclease G/._.DS_Store
- Figure8_Sourcedata_localization of Endonuclease G/Figure 8C_Representative image_Co IF_TFAM and EndoG/
- __MACOSX/Figure8_Sourcedata_localization of Endonuclease G/._Figure 8C_Representative image_Co IF_TFAM and EndoG
- Figure8_Sourcedata_localization of Endonuclease G/Figure 8G_quantitation_shRNA mediated cleavage_primer extension .xlsx
- __MACOSX/Figure8_Sourcedata_localization of Endonuclease G/._Figure 8G_quantitation_shRNA mediated cleavage_primer extension .xlsx
- Figure8_Sourcedata_localization of Endonuclease G/Figure 8E_Western blotting_shRNA mediated knockdown of EndoG/
- __MACOSX/Figure8_Sourcedata_localization of Endonuclease G/._Figure 8E_Western blotting_shRNA mediated knockdown of EndoG
- Figure8_Sourcedata_localization of Endonuclease G/Figure 8F_Primer extension_Endonuclease G_knockdown/
- __MACOSX/Figure8_Sourcedata_localization of Endonuclease G/._Figure 8F_Primer extension_Endonuclease G_knockdown
- Figure8_Sourcedata_localization of Endonuclease G/Figure 8B_Quantitation of localization of EndoG to mitochondria in different cell lines.xlsx
- __MACOSX/Figure8_Sourcedata_localization of Endonuclease G/._Figure 8B_Quantitation of localization of EndoG to mitochondria in different cell lines.xlsx
- Figure8_Sourcedata_localization of Endonuclease G/Figure 8A_Representative images_localization of EndoG to mitochondria/.DS_Store
- __MACOSX/Figure8_Sourcedata_localization of Endonuclease G/Figure 8A_Representative images_localization of EndoG to mitochondria/._.DS_Store
- Figure8_Sourcedata_localization of Endonuclease G/Figure 8A_Representative images_localization of EndoG to mitochondria/Figure 8A_Source file_3-293T/
- __MACOSX/Figure8_Sourcedata_localization of Endonuclease G/Figure 8A_Representative images_localization of EndoG to mitochondria/._Figure 8A_Source file_3-293T
- Figure8_Sourcedata_localization of Endonuclease G/Figure 8A_Representative images_localization of EndoG to mitochondria/Figure 8A_Source file_2_HeLa/
- __MACOSX/Figure8_Sourcedata_localization of Endonuclease G/Figure 8A_Representative images_localization of EndoG to mitochondria/._Figure 8A_Source file_2_HeLa
- Figure8_Sourcedata_localization of Endonuclease G/Figure 8A_Representative images_localization of EndoG to mitochondria/Figure 8A_Source file_1_MEF/
- __MACOSX/Figure8_Sourcedata_localization of Endonuclease G/Figure 8A_Representative images_localization of EndoG to mitochondria/._Figure 8A_Source file_1_MEF
- Figure8_Sourcedata_localization of Endonuclease G/Figure 8C_Representative image_Co IF_TFAM and EndoG/Figure 3H_Representative image_Co IF_TFAM and EndoG_Sec control_DAPI.tif
- __MACOSX/Figure8_Sourcedata_localization of Endonuclease G/Figure 8C_Representative image_Co IF_TFAM and EndoG/._Figure 3H_Representative image_Co IF_TFAM and EndoG_Sec control_DAPI.tif
- Figure8_Sourcedata_localization of Endonuclease G/Figure 8C_Representative image_Co IF_TFAM and EndoG/Figure 3H_Representative image_Co IF_TFAM and EndoG exp_DAPI.tif
- __MACOSX/Figure8_Sourcedata_localization of Endonuclease G/Figure 8C_Representative image_Co IF_TFAM and EndoG/._Figure 3H_Representative image_Co IF_TFAM and EndoG exp_DAPI.tif
- Figure8_Sourcedata_localization of Endonuclease G/Figure 8C_Representative image_Co IF_TFAM and EndoG/Figure 3H_Representative image_Co IF_TFAM and EndoG_Sec control2_DAPI.tif
- __MACOSX/Figure8_Sourcedata_localization of Endonuclease G/Figure 8C_Representative image_Co IF_TFAM and EndoG/._Figure 3H_Representative image_Co IF_TFAM and EndoG_Sec control2_DAPI.tif
- Figure8_Sourcedata_localization of Endonuclease G/Figure 8C_Representative image_Co IF_TFAM and EndoG/Figure 3H_Representative image_Co IF_TFAM and EndoG_Sec control_TFAM.tif
- __MACOSX/Figure8_Sourcedata_localization of Endonuclease G/Figure 8C_Representative image_Co IF_TFAM and EndoG/._Figure 3H_Representative image_Co IF_TFAM and EndoG_Sec control_TFAM.tif
- Figure8_Sourcedata_localization of Endonuclease G/Figure 8C_Representative image_Co IF_TFAM and EndoG/Figure 3H_Representative image_Co IF_TFAM and EndoG_Sec control_Endo G.tif
- __MACOSX/Figure8_Sourcedata_localization of Endonuclease G/Figure 8C_Representative image_Co IF_TFAM and EndoG/._Figure 3H_Representative image_Co IF_TFAM and EndoG_Sec control_Endo G.tif
- Figure8_Sourcedata_localization of Endonuclease G/Figure 8C_Representative image_Co IF_TFAM and EndoG/Figure 3H_Representative image_Co IF_TFAM and EndoG exp_EndoG.tif
- __MACOSX/Figure8_Sourcedata_localization of Endonuclease G/Figure 8C_Representative image_Co IF_TFAM and EndoG/._Figure 3H_Representative image_Co IF_TFAM and EndoG exp_EndoG.tif
- Figure8_Sourcedata_localization of Endonuclease G/Figure 8C_Representative image_Co IF_TFAM and EndoG/Figure 3H_Representative image_Co IF_TFAM and EndoG exp_merged.tif
- __MACOSX/Figure8_Sourcedata_localization of Endonuclease G/Figure 8C_Representative image_Co IF_TFAM and EndoG/._Figure 3H_Representative image_Co IF_TFAM and EndoG exp_merged.tif
- Figure8_Sourcedata_localization of Endonuclease G/Figure 8C_Representative image_Co IF_TFAM and EndoG/Figure 3H_Representative image_Co IF_TFAM and EndoG_Sec control2_TFAM.tif
- __MACOSX/Figure8_Sourcedata_localization of Endonuclease G/Figure 8C_Representative image_Co IF_TFAM and EndoG/._Figure 3H_Representative image_Co IF_TFAM and EndoG_Sec control2_TFAM.tif
- Figure8_Sourcedata_localization of Endonuclease G/Figure 8C_Representative image_Co IF_TFAM and EndoG/Figure 3H_Representative image_Co IF_TFAM and EndoG exp_TFAM.tif
- __MACOSX/Figure8_Sourcedata_localization of Endonuclease G/Figure 8C_Representative image_Co IF_TFAM and EndoG/._Figure 3H_Representative image_Co IF_TFAM and EndoG exp_TFAM.tif
- Figure8_Sourcedata_localization of Endonuclease G/Figure 8C_Representative image_Co IF_TFAM and EndoG/Figure 3H_Representative image_Co IF_TFAM and EndoG_Sec control2_merged.tif
- __MACOSX/Figure8_Sourcedata_localization of Endonuclease G/Figure 8C_Representative image_Co IF_TFAM and EndoG/._Figure 3H_Representative image_Co IF_TFAM and EndoG_Sec control2_merged.tif
- Figure8_Sourcedata_localization of Endonuclease G/Figure 8C_Representative image_Co IF_TFAM and EndoG/Figure 3H_Representative image_Co IF_TFAM and EndoG_Sec control_merged.tif
- __MACOSX/Figure8_Sourcedata_localization of Endonuclease G/Figure 8C_Representative image_Co IF_TFAM and EndoG/._Figure 3H_Representative image_Co IF_TFAM and EndoG_Sec control_merged.tif
- Figure8_Sourcedata_localization of Endonuclease G/Figure 8C_Representative image_Co IF_TFAM and EndoG/Figure 3H_Representative image_Co IF_TFAM and EndoG_Sec control2_EndoG.tif
- __MACOSX/Figure8_Sourcedata_localization of Endonuclease G/Figure 8C_Representative image_Co IF_TFAM and EndoG/._Figure 3H_Representative image_Co IF_TFAM and EndoG_Sec control2_EndoG.tif
- Figure8_Sourcedata_localization of Endonuclease G/Figure 8E_Western blotting_shRNA mediated knockdown of EndoG/.DS_Store
- __MACOSX/Figure8_Sourcedata_localization of Endonuclease G/Figure 8E_Western blotting_shRNA mediated knockdown of EndoG/._.DS_Store
- Figure8_Sourcedata_localization of Endonuclease G/Figure 8E_Western blotting_shRNA mediated knockdown of EndoG/Figure 8E_Source data_Label.pptx
- __MACOSX/Figure8_Sourcedata_localization of Endonuclease G/Figure 8E_Western blotting_shRNA mediated knockdown of EndoG/._Figure 8E_Source data_Label.pptx
- Figure8_Sourcedata_localization of Endonuclease G/Figure 8E_Western blotting_shRNA mediated knockdown of EndoG/Figure 8E_Gel image for EndoG_shRNA mediated knockdown.tif
- __MACOSX/Figure8_Sourcedata_localization of Endonuclease G/Figure 8E_Western blotting_shRNA mediated knockdown of EndoG/._Figure 8E_Gel image for EndoG_shRNA mediated knockdown.tif
- Figure8_Sourcedata_localization of Endonuclease G/Figure 8E_Western blotting_shRNA mediated knockdown of EndoG/Figure 3O_Gel image for Actin_shRNA mediated knockdown.tif
- __MACOSX/Figure8_Sourcedata_localization of Endonuclease G/Figure 8E_Western blotting_shRNA mediated knockdown of EndoG/._Figure 3O_Gel image for Actin_shRNA mediated knockdown.tif
- Figure8_Sourcedata_localization of Endonuclease G/Figure 8F_Primer extension_Endonuclease G_knockdown/.DS_Store
- __MACOSX/Figure8_Sourcedata_localization of Endonuclease G/Figure 8F_Primer extension_Endonuclease G_knockdown/._.DS_Store
- Figure8_Sourcedata_localization of Endonuclease G/Figure 8F_Primer extension_Endonuclease G_knockdown/Figure 8F_Primer extension_Endonuclease G knockdown.pptx
- __MACOSX/Figure8_Sourcedata_localization of Endonuclease G/Figure 8F_Primer extension_Endonuclease G_knockdown/._Figure 8F_Primer extension_Endonuclease G knockdown.pptx
- Figure8_Sourcedata_localization of Endonuclease G/Figure 8F_Primer extension_Endonuclease G_knockdown/Figure 8F_primer extension_Endonuclease G_shRNA mediated cleavage.inf
- __MACOSX/Figure8_Sourcedata_localization of Endonuclease G/Figure 8F_Primer extension_Endonuclease G_knockdown/._Figure 8F_primer extension_Endonuclease G_shRNA mediated cleavage.inf
- Figure8_Sourcedata_localization of Endonuclease G/Figure 8F_Primer extension_Endonuclease G_knockdown/Figure 8F_primer extension_Endonuclease G_shRNA mediated cleavage.img
- __MACOSX/Figure8_Sourcedata_localization of Endonuclease G/Figure 8F_Primer extension_Endonuclease G_knockdown/._Figure 8F_primer extension_Endonuclease G_shRNA mediated cleavage.img
- Figure8_Sourcedata_localization of Endonuclease G/Figure 8F_Primer extension_Endonuclease G_knockdown/Figure 8F_primer extension_Endonuclease G_shRNA mediated cleavage.tif
- __MACOSX/Figure8_Sourcedata_localization of Endonuclease G/Figure 8F_Primer extension_Endonuclease G_knockdown/._Figure 8F_primer extension_Endonuclease G_shRNA mediated cleavage.tif
- Figure8_Sourcedata_localization of Endonuclease G/Figure 8A_Representative images_localization of EndoG to mitochondria/Figure 8A_Source file_3-293T/New folder/
- __MACOSX/Figure8_Sourcedata_localization of Endonuclease G/Figure 8A_Representative images_localization of EndoG to mitochondria/Figure 8A_Source file_3-293T/._New folder
- Figure8_Sourcedata_localization of Endonuclease G/Figure 8A_Representative images_localization of EndoG to mitochondria/Figure 8A_Source file_3-293T/1_0007.tif.frames/
- __MACOSX/Figure8_Sourcedata_localization of Endonuclease G/Figure 8A_Representative images_localization of EndoG to mitochondria/Figure 8A_Source file_3-293T/._1_0007.tif.frames
- Figure8_Sourcedata_localization of Endonuclease G/Figure 8A_Representative images_localization of EndoG to mitochondria/Figure 8A_Source file_3-293T/1_0002.tif.frames/
- __MACOSX/Figure8_Sourcedata_localization of Endonuclease G/Figure 8A_Representative images_localization of EndoG to mitochondria/Figure 8A_Source file_3-293T/._1_0002.tif.frames
- Figure8_Sourcedata_localization of Endonuclease G/Figure 8A_Representative images_localization of EndoG to mitochondria/Figure 8A_Source file_3-293T/1_0008.tif.frames/
- __MACOSX/Figure8_Sourcedata_localization of Endonuclease G/Figure 8A_Representative images_localization of EndoG to mitochondria/Figure 8A_Source file_3-293T/._1_0008.tif.frames
- Figure8_Sourcedata_localization of Endonuclease G/Figure 8A_Representative images_localization of EndoG to mitochondria/Figure 8A_Source file_3-293T/1_0005.tif.frames/
- __MACOSX/Figure8_Sourcedata_localization of Endonuclease G/Figure 8A_Representative images_localization of EndoG to mitochondria/Figure 8A_Source file_3-293T/._1_0005.tif.frames
- Figure8_Sourcedata_localization of Endonuclease G/Figure 8A_Representative images_localization of EndoG to mitochondria/Figure 8A_Source file_3-293T/1.tif.frames/
- __MACOSX/Figure8_Sourcedata_localization of Endonuclease G/Figure 8A_Representative images_localization of EndoG to mitochondria/Figure 8A_Source file_3-293T/._1.tif.frames
- Figure8_Sourcedata_localization of Endonuclease G/Figure 8A_Representative images_localization of EndoG to mitochondria/Figure 8A_Source file_3-293T/1_0003.tif.frames/
- __MACOSX/Figure8_Sourcedata_localization of Endonuclease G/Figure 8A_Representative images_localization of EndoG to mitochondria/Figure 8A_Source file_3-293T/._1_0003.tif.frames
- Figure8_Sourcedata_localization of Endonuclease G/Figure 8A_Representative images_localization of EndoG to mitochondria/Figure 8A_Source file_3-293T/1_0006.tif.frames/
- __MACOSX/Figure8_Sourcedata_localization of Endonuclease G/Figure 8A_Representative images_localization of EndoG to mitochondria/Figure 8A_Source file_3-293T/._1_0006.tif.frames
- Figure8_Sourcedata_localization of Endonuclease G/Figure 8A_Representative images_localization of EndoG to mitochondria/Figure 8A_Source file_3-293T/1_0001.tif.frames/
- __MACOSX/Figure8_Sourcedata_localization of Endonuclease G/Figure 8A_Representative images_localization of EndoG to mitochondria/Figure 8A_Source file_3-293T/._1_0001.tif.frames
- Figure8_Sourcedata_localization of Endonuclease G/Figure 8A_Representative images_localization of EndoG to mitochondria/Figure 8A_Source file_3-293T/1_0010.tif.frames/
- __MACOSX/Figure8_Sourcedata_localization of Endonuclease G/Figure 8A_Representative images_localization of EndoG to mitochondria/Figure 8A_Source file_3-293T/._1_0010.tif.frames
- Figure8_Sourcedata_localization of Endonuclease G/Figure 8A_Representative images_localization of EndoG to mitochondria/Figure 8A_Source file_3-293T/1_0009.tif.frames/
- __MACOSX/Figure8_Sourcedata_localization of Endonuclease G/Figure 8A_Representative images_localization of EndoG to mitochondria/Figure 8A_Source file_3-293T/._1_0009.tif.frames
- Figure8_Sourcedata_localization of Endonuclease G/Figure 8A_Representative images_localization of EndoG to mitochondria/Figure 8A_Source file_3-293T/1_0004.tif.frames/
- __MACOSX/Figure8_Sourcedata_localization of Endonuclease G/Figure 8A_Representative images_localization of EndoG to mitochondria/Figure 8A_Source file_3-293T/._1_0004.tif.frames
- Figure8_Sourcedata_localization of Endonuclease G/Figure 8A_Representative images_localization of EndoG to mitochondria/Figure 8A_Source file_2_HeLa/1_0007.tif.frames/
- __MACOSX/Figure8_Sourcedata_localization of Endonuclease G/Figure 8A_Representative images_localization of EndoG to mitochondria/Figure 8A_Source file_2_HeLa/._1_0007.tif.frames
- Figure8_Sourcedata_localization of Endonuclease G/Figure 8A_Representative images_localization of EndoG to mitochondria/Figure 8A_Source file_2_HeLa/1_0002.tif.frames/
- __MACOSX/Figure8_Sourcedata_localization of Endonuclease G/Figure 8A_Representative images_localization of EndoG to mitochondria/Figure 8A_Source file_2_HeLa/._1_0002.tif.frames
- Figure8_Sourcedata_localization of Endonuclease G/Figure 8A_Representative images_localization of EndoG to mitochondria/Figure 8A_Source file_2_HeLa/1_0005.tif.frames/
- __MACOSX/Figure8_Sourcedata_localization of Endonuclease G/Figure 8A_Representative images_localization of EndoG to mitochondria/Figure 8A_Source file_2_HeLa/._1_0005.tif.frames
- Figure8_Sourcedata_localization of Endonuclease G/Figure 8A_Representative images_localization of EndoG to mitochondria/Figure 8A_Source file_2_HeLa/1.tif.frames/
- __MACOSX/Figure8_Sourcedata_localization of Endonuclease G/Figure 8A_Representative images_localization of EndoG to mitochondria/Figure 8A_Source file_2_HeLa/._1.tif.frames
- Figure8_Sourcedata_localization of Endonuclease G/Figure 8A_Representative images_localization of EndoG to mitochondria/Figure 8A_Source file_2_HeLa/1_0003.tif.frames/
- __MACOSX/Figure8_Sourcedata_localization of Endonuclease G/Figure 8A_Representative images_localization of EndoG to mitochondria/Figure 8A_Source file_2_HeLa/._1_0003.tif.frames
- Figure8_Sourcedata_localization of Endonuclease G/Figure 8A_Representative images_localization of EndoG to mitochondria/Figure 8A_Source file_2_HeLa/1_0006.tif.frames/
- __MACOSX/Figure8_Sourcedata_localization of Endonuclease G/Figure 8A_Representative images_localization of EndoG to mitochondria/Figure 8A_Source file_2_HeLa/._1_0006.tif.frames
- Figure8_Sourcedata_localization of Endonuclease G/Figure 8A_Representative images_localization of EndoG to mitochondria/Figure 8A_Source file_2_HeLa/1_0001.tif.frames/
- __MACOSX/Figure8_Sourcedata_localization of Endonuclease G/Figure 8A_Representative images_localization of EndoG to mitochondria/Figure 8A_Source file_2_HeLa/._1_0001.tif.frames
- Figure8_Sourcedata_localization of Endonuclease G/Figure 8A_Representative images_localization of EndoG to mitochondria/Figure 8A_Source file_2_HeLa/1_0004.tif.frames/
- __MACOSX/Figure8_Sourcedata_localization of Endonuclease G/Figure 8A_Representative images_localization of EndoG to mitochondria/Figure 8A_Source file_2_HeLa/._1_0004.tif.frames
- Figure8_Sourcedata_localization of Endonuclease G/Figure 8A_Representative images_localization of EndoG to mitochondria/Figure 8A_Source file_1_MEF/1.tif.frames(27).tif
- __MACOSX/Figure8_Sourcedata_localization of Endonuclease G/Figure 8A_Representative images_localization of EndoG to mitochondria/Figure 8A_Source file_1_MEF/._1.tif.frames(27).tif
- Figure8_Sourcedata_localization of Endonuclease G/Figure 8A_Representative images_localization of EndoG to mitochondria/Figure 8A_Source file_1_MEF/1.tif.frames.tif
- __MACOSX/Figure8_Sourcedata_localization of Endonuclease G/Figure 8A_Representative images_localization of EndoG to mitochondria/Figure 8A_Source file_1_MEF/._1.tif.frames.tif
- Figure8_Sourcedata_localization of Endonuclease G/Figure 8A_Representative images_localization of EndoG to mitochondria/Figure 8A_Source file_1_MEF/1.tif.frames(11).tif
- __MACOSX/Figure8_Sourcedata_localization of Endonuclease G/Figure 8A_Representative images_localization of EndoG to mitochondria/Figure 8A_Source file_1_MEF/._1.tif.frames(11).tif
- Figure8_Sourcedata_localization of Endonuclease G/Figure 8A_Representative images_localization of EndoG to mitochondria/Figure 8A_Source file_1_MEF/1.tif.frames(10).tif
- __MACOSX/Figure8_Sourcedata_localization of Endonuclease G/Figure 8A_Representative images_localization of EndoG to mitochondria/Figure 8A_Source file_1_MEF/._1.tif.frames(10).tif
- Figure8_Sourcedata_localization of Endonuclease G/Figure 8A_Representative images_localization of EndoG to mitochondria/Figure 8A_Source file_1_MEF/1.tif.frames(30).tif
- __MACOSX/Figure8_Sourcedata_localization of Endonuclease G/Figure 8A_Representative images_localization of EndoG to mitochondria/Figure 8A_Source file_1_MEF/._1.tif.frames(30).tif
- Figure8_Sourcedata_localization of Endonuclease G/Figure 8A_Representative images_localization of EndoG to mitochondria/Figure 8A_Source file_1_MEF/1.tif.frames(26).tif
- __MACOSX/Figure8_Sourcedata_localization of Endonuclease G/Figure 8A_Representative images_localization of EndoG to mitochondria/Figure 8A_Source file_1_MEF/._1.tif.frames(26).tif
- Figure8_Sourcedata_localization of Endonuclease G/Figure 8A_Representative images_localization of EndoG to mitochondria/Figure 8A_Source file_1_MEF/1.tif.frames(17).tif
- __MACOSX/Figure8_Sourcedata_localization of Endonuclease G/Figure 8A_Representative images_localization of EndoG to mitochondria/Figure 8A_Source file_1_MEF/._1.tif.frames(17).tif
- Figure8_Sourcedata_localization of Endonuclease G/Figure 8A_Representative images_localization of EndoG to mitochondria/Figure 8A_Source file_1_MEF/1.tif.frames(7).tif
- __MACOSX/Figure8_Sourcedata_localization of Endonuclease G/Figure 8A_Representative images_localization of EndoG to mitochondria/Figure 8A_Source file_1_MEF/._1.tif.frames(7).tif
- Figure8_Sourcedata_localization of Endonuclease G/Figure 8A_Representative images_localization of EndoG to mitochondria/Figure 8A_Source file_1_MEF/1.tif.frames(21).tif
- __MACOSX/Figure8_Sourcedata_localization of Endonuclease G/Figure 8A_Representative images_localization of EndoG to mitochondria/Figure 8A_Source file_1_MEF/._1.tif.frames(21).tif
- Figure8_Sourcedata_localization of Endonuclease G/Figure 8A_Representative images_localization of EndoG to mitochondria/Figure 8A_Source file_1_MEF/1.tif.frames(20).tif
- __MACOSX/Figure8_Sourcedata_localization of Endonuclease G/Figure 8A_Representative images_localization of EndoG to mitochondria/Figure 8A_Source file_1_MEF/._1.tif.frames(20).tif
- Figure8_Sourcedata_localization of Endonuclease G/Figure 8A_Representative images_localization of EndoG to mitochondria/Figure 8A_Source file_1_MEF/1.tif.frames(6).tif
- __MACOSX/Figure8_Sourcedata_localization of Endonuclease G/Figure 8A_Representative images_localization of EndoG to mitochondria/Figure 8A_Source file_1_MEF/._1.tif.frames(6).tif
- Figure8_Sourcedata_localization of Endonuclease G/Figure 8A_Representative images_localization of EndoG to mitochondria/Figure 8A_Source file_1_MEF/1.tif.frames(16).tif
- __MACOSX/Figure8_Sourcedata_localization of Endonuclease G/Figure 8A_Representative images_localization of EndoG to mitochondria/Figure 8A_Source file_1_MEF/._1.tif.frames(16).tif
- Figure8_Sourcedata_localization of Endonuclease G/Figure 8A_Representative images_localization of EndoG to mitochondria/Figure 8A_Source file_1_MEF/1.tif.frames(5).tif
- __MACOSX/Figure8_Sourcedata_localization of Endonuclease G/Figure 8A_Representative images_localization of EndoG to mitochondria/Figure 8A_Source file_1_MEF/._1.tif.frames(5).tif
- Figure8_Sourcedata_localization of Endonuclease G/Figure 8A_Representative images_localization of EndoG to mitochondria/Figure 8A_Source file_1_MEF/1.tif.frames(15).tif
- __MACOSX/Figure8_Sourcedata_localization of Endonuclease G/Figure 8A_Representative images_localization of EndoG to mitochondria/Figure 8A_Source file_1_MEF/._1.tif.frames(15).tif
- Figure8_Sourcedata_localization of Endonuclease G/Figure 8A_Representative images_localization of EndoG to mitochondria/Figure 8A_Source file_1_MEF/1.tif.frames(9).tif
- __MACOSX/Figure8_Sourcedata_localization of Endonuclease G/Figure 8A_Representative images_localization of EndoG to mitochondria/Figure 8A_Source file_1_MEF/._1.tif.frames(9).tif
- Figure8_Sourcedata_localization of Endonuclease G/Figure 8A_Representative images_localization of EndoG to mitochondria/Figure 8A_Source file_1_MEF/1.tif.frames(19).tif
- __MACOSX/Figure8_Sourcedata_localization of Endonuclease G/Figure 8A_Representative images_localization of EndoG to mitochondria/Figure 8A_Source file_1_MEF/._1.tif.frames(19).tif
- Figure8_Sourcedata_localization of Endonuclease G/Figure 8A_Representative images_localization of EndoG to mitochondria/Figure 8A_Source file_1_MEF/1.tif.frames(23).tif
- __MACOSX/Figure8_Sourcedata_localization of Endonuclease G/Figure 8A_Representative images_localization of EndoG to mitochondria/Figure 8A_Source file_1_MEF/._1.tif.frames(23).tif
- Figure8_Sourcedata_localization of Endonuclease G/Figure 8A_Representative images_localization of EndoG to mitochondria/Figure 8A_Source file_1_MEF/1.tif.frames(22).tif
- __MACOSX/Figure8_Sourcedata_localization of Endonuclease G/Figure 8A_Representative images_localization of EndoG to mitochondria/Figure 8A_Source file_1_MEF/._1.tif.frames(22).tif
- Figure8_Sourcedata_localization of Endonuclease G/Figure 8A_Representative images_localization of EndoG to mitochondria/Figure 8A_Source file_1_MEF/1.tif.frames(18).tif
- __MACOSX/Figure8_Sourcedata_localization of Endonuclease G/Figure 8A_Representative images_localization of EndoG to mitochondria/Figure 8A_Source file_1_MEF/._1.tif.frames(18).tif
- Figure8_Sourcedata_localization of Endonuclease G/Figure 8A_Representative images_localization of EndoG to mitochondria/Figure 8A_Source file_1_MEF/1.tif.frames(8).tif
- __MACOSX/Figure8_Sourcedata_localization of Endonuclease G/Figure 8A_Representative images_localization of EndoG to mitochondria/Figure 8A_Source file_1_MEF/._1.tif.frames(8).tif
- Figure8_Sourcedata_localization of Endonuclease G/Figure 8A_Representative images_localization of EndoG to mitochondria/Figure 8A_Source file_1_MEF/1.tif.frames(14).tif
- __MACOSX/Figure8_Sourcedata_localization of Endonuclease G/Figure 8A_Representative images_localization of EndoG to mitochondria/Figure 8A_Source file_1_MEF/._1.tif.frames(14).tif
- Figure8_Sourcedata_localization of Endonuclease G/Figure 8A_Representative images_localization of EndoG to mitochondria/Figure 8A_Source file_1_MEF/1.tif.frames(4).tif
- __MACOSX/Figure8_Sourcedata_localization of Endonuclease G/Figure 8A_Representative images_localization of EndoG to mitochondria/Figure 8A_Source file_1_MEF/._1.tif.frames(4).tif
- Figure8_Sourcedata_localization of Endonuclease G/Figure 8A_Representative images_localization of EndoG to mitochondria/Figure 8A_Source file_1_MEF/1.tif.frames(25).tif
- __MACOSX/Figure8_Sourcedata_localization of Endonuclease G/Figure 8A_Representative images_localization of EndoG to mitochondria/Figure 8A_Source file_1_MEF/._1.tif.frames(25).tif
- Figure8_Sourcedata_localization of Endonuclease G/Figure 8A_Representative images_localization of EndoG to mitochondria/Figure 8A_Source file_1_MEF/1.tif.frames(3).tif
- __MACOSX/Figure8_Sourcedata_localization of Endonuclease G/Figure 8A_Representative images_localization of EndoG to mitochondria/Figure 8A_Source file_1_MEF/._1.tif.frames(3).tif
- Figure8_Sourcedata_localization of Endonuclease G/Figure 8A_Representative images_localization of EndoG to mitochondria/Figure 8A_Source file_1_MEF/1.tif.frames(13).tif
- __MACOSX/Figure8_Sourcedata_localization of Endonuclease G/Figure 8A_Representative images_localization of EndoG to mitochondria/Figure 8A_Source file_1_MEF/._1.tif.frames(13).tif
- Figure8_Sourcedata_localization of Endonuclease G/Figure 8A_Representative images_localization of EndoG to mitochondria/Figure 8A_Source file_1_MEF/1.tif.frames(29).tif
- __MACOSX/Figure8_Sourcedata_localization of Endonuclease G/Figure 8A_Representative images_localization of EndoG to mitochondria/Figure 8A_Source file_1_MEF/._1.tif.frames(29).tif
- Figure8_Sourcedata_localization of Endonuclease G/Figure 8A_Representative images_localization of EndoG to mitochondria/Figure 8A_Source file_1_MEF/1.tif.frames(28).tif
- __MACOSX/Figure8_Sourcedata_localization of Endonuclease G/Figure 8A_Representative images_localization of EndoG to mitochondria/Figure 8A_Source file_1_MEF/._1.tif.frames(28).tif
- Figure8_Sourcedata_localization of Endonuclease G/Figure 8A_Representative images_localization of EndoG to mitochondria/Figure 8A_Source file_1_MEF/1.tif.frames(12).tif
- __MACOSX/Figure8_Sourcedata_localization of Endonuclease G/Figure 8A_Representative images_localization of EndoG to mitochondria/Figure 8A_Source file_1_MEF/._1.tif.frames(12).tif
- Figure8_Sourcedata_localization of Endonuclease G/Figure 8A_Representative images_localization of EndoG to mitochondria/Figure 8A_Source file_1_MEF/1.tif.frames(2).tif
- __MACOSX/Figure8_Sourcedata_localization of Endonuclease G/Figure 8A_Representative images_localization of EndoG to mitochondria/Figure 8A_Source file_1_MEF/._1.tif.frames(2).tif
- Figure8_Sourcedata_localization of Endonuclease G/Figure 8A_Representative images_localization of EndoG to mitochondria/Figure 8A_Source file_3-293T/1_0007.tif.frames/1_0007_C004T001.tif
- __MACOSX/Figure8_Sourcedata_localization of Endonuclease G/Figure 8A_Representative images_localization of EndoG to mitochondria/Figure 8A_Source file_3-293T/1_0007.tif.frames/._1_0007_C004T001.tif
- Figure8_Sourcedata_localization of Endonuclease G/Figure 8A_Representative images_localization of EndoG to mitochondria/Figure 8A_Source file_3-293T/1_0007.tif.frames/1_0007.txt
- __MACOSX/Figure8_Sourcedata_localization of Endonuclease G/Figure 8A_Representative images_localization of EndoG to mitochondria/Figure 8A_Source file_3-293T/1_0007.tif.frames/._1_0007.txt
- Figure8_Sourcedata_localization of Endonuclease G/Figure 8A_Representative images_localization of EndoG to mitochondria/Figure 8A_Source file_3-293T/1_0007.tif.frames/1_0007_T001.tif
- __MACOSX/Figure8_Sourcedata_localization of Endonuclease G/Figure 8A_Representative images_localization of EndoG to mitochondria/Figure 8A_Source file_3-293T/1_0007.tif.frames/._1_0007_T001.tif
- Figure8_Sourcedata_localization of Endonuclease G/Figure 8A_Representative images_localization of EndoG to mitochondria/Figure 8A_Source file_3-293T/1_0007.tif.frames/1_0007_C002T001.tif
- __MACOSX/Figure8_Sourcedata_localization of Endonuclease G/Figure 8A_Representative images_localization of EndoG to mitochondria/Figure 8A_Source file_3-293T/1_0007.tif.frames/._1_0007_C002T001.tif
- Figure8_Sourcedata_localization of Endonuclease G/Figure 8A_Representative images_localization of EndoG to mitochondria/Figure 8A_Source file_3-293T/1_0007.tif.frames/1_0007_C003T001.tif
- __MACOSX/Figure8_Sourcedata_localization of Endonuclease G/Figure 8A_Representative images_localization of EndoG to mitochondria/Figure 8A_Source file_3-293T/1_0007.tif.frames/._1_0007_C003T001.tif
- Figure8_Sourcedata_localization of Endonuclease G/Figure 8A_Representative images_localization of EndoG to mitochondria/Figure 8A_Source file_3-293T/1_0007.tif.frames/1_0007_C001T001.tif
- __MACOSX/Figure8_Sourcedata_localization of Endonuclease G/Figure 8A_Representative images_localization of EndoG to mitochondria/Figure 8A_Source file_3-293T/1_0007.tif.frames/._1_0007_C001T001.tif
- Figure8_Sourcedata_localization of Endonuclease G/Figure 8A_Representative images_localization of EndoG to mitochondria/Figure 8A_Source file_3-293T/1_0002.tif.frames/1_0002.txt
- __MACOSX/Figure8_Sourcedata_localization of Endonuclease G/Figure 8A_Representative images_localization of EndoG to mitochondria/Figure 8A_Source file_3-293T/1_0002.tif.frames/._1_0002.txt
- Figure8_Sourcedata_localization of Endonuclease G/Figure 8A_Representative images_localization of EndoG to mitochondria/Figure 8A_Source file_3-293T/1_0002.tif.frames/1_0002_C001T001.tif
- __MACOSX/Figure8_Sourcedata_localization of Endonuclease G/Figure 8A_Representative images_localization of EndoG to mitochondria/Figure 8A_Source file_3-293T/1_0002.tif.frames/._1_0002_C001T001.tif
- Figure8_Sourcedata_localization of Endonuclease G/Figure 8A_Representative images_localization of EndoG to mitochondria/Figure 8A_Source file_3-293T/1_0002.tif.frames/1_0002_C003T001.tif
- __MACOSX/Figure8_Sourcedata_localization of Endonuclease G/Figure 8A_Representative images_localization of EndoG to mitochondria/Figure 8A_Source file_3-293T/1_0002.tif.frames/._1_0002_C003T001.tif
- Figure8_Sourcedata_localization of Endonuclease G/Figure 8A_Representative images_localization of EndoG to mitochondria/Figure 8A_Source file_3-293T/1_0002.tif.frames/1_0002_C002T001.tif
- __MACOSX/Figure8_Sourcedata_localization of Endonuclease G/Figure 8A_Representative images_localization of EndoG to mitochondria/Figure 8A_Source file_3-293T/1_0002.tif.frames/._1_0002_C002T001.tif
- Figure8_Sourcedata_localization of Endonuclease G/Figure 8A_Representative images_localization of EndoG to mitochondria/Figure 8A_Source file_3-293T/1_0002.tif.frames/1_0002_T001.tif
- __MACOSX/Figure8_Sourcedata_localization of Endonuclease G/Figure 8A_Representative images_localization of EndoG to mitochondria/Figure 8A_Source file_3-293T/1_0002.tif.frames/._1_0002_T001.tif
- Figure8_Sourcedata_localization of Endonuclease G/Figure 8A_Representative images_localization of EndoG to mitochondria/Figure 8A_Source file_3-293T/1_0002.tif.frames/1_0002_C004T001.tif
- __MACOSX/Figure8_Sourcedata_localization of Endonuclease G/Figure 8A_Representative images_localization of EndoG to mitochondria/Figure 8A_Source file_3-293T/1_0002.tif.frames/._1_0002_C004T001.tif
- Figure8_Sourcedata_localization of Endonuclease G/Figure 8A_Representative images_localization of EndoG to mitochondria/Figure 8A_Source file_3-293T/1_0008.tif.frames/1_0008_C002T001.tif
- __MACOSX/Figure8_Sourcedata_localization of Endonuclease G/Figure 8A_Representative images_localization of EndoG to mitochondria/Figure 8A_Source file_3-293T/1_0008.tif.frames/._1_0008_C002T001.tif
- Figure8_Sourcedata_localization of Endonuclease G/Figure 8A_Representative images_localization of EndoG to mitochondria/Figure 8A_Source file_3-293T/1_0008.tif.frames/1_0008_C003T001.tif
- __MACOSX/Figure8_Sourcedata_localization of Endonuclease G/Figure 8A_Representative images_localization of EndoG to mitochondria/Figure 8A_Source file_3-293T/1_0008.tif.frames/._1_0008_C003T001.tif
- Figure8_Sourcedata_localization of Endonuclease G/Figure 8A_Representative images_localization of EndoG to mitochondria/Figure 8A_Source file_3-293T/1_0008.tif.frames/1_0008_C001T001.tif
- __MACOSX/Figure8_Sourcedata_localization of Endonuclease G/Figure 8A_Representative images_localization of EndoG to mitochondria/Figure 8A_Source file_3-293T/1_0008.tif.frames/._1_0008_C001T001.tif
- Figure8_Sourcedata_localization of Endonuclease G/Figure 8A_Representative images_localization of EndoG to mitochondria/Figure 8A_Source file_3-293T/1_0008.tif.frames/1_0008_T001.tif
- __MACOSX/Figure8_Sourcedata_localization of Endonuclease G/Figure 8A_Representative images_localization of EndoG to mitochondria/Figure 8A_Source file_3-293T/1_0008.tif.frames/._1_0008_T001.tif
- Figure8_Sourcedata_localization of Endonuclease G/Figure 8A_Representative images_localization of EndoG to mitochondria/Figure 8A_Source file_3-293T/1_0008.tif.frames/1_0008_C004T001.tif
- __MACOSX/Figure8_Sourcedata_localization of Endonuclease G/Figure 8A_Representative images_localization of EndoG to mitochondria/Figure 8A_Source file_3-293T/1_0008.tif.frames/._1_0008_C004T001.tif
- Figure8_Sourcedata_localization of Endonuclease G/Figure 8A_Representative images_localization of EndoG to mitochondria/Figure 8A_Source file_3-293T/1_0008.tif.frames/1_0008.txt
- __MACOSX/Figure8_Sourcedata_localization of Endonuclease G/Figure 8A_Representative images_localization of EndoG to mitochondria/Figure 8A_Source file_3-293T/1_0008.tif.frames/._1_0008.txt
- Figure8_Sourcedata_localization of Endonuclease G/Figure 8A_Representative images_localization of EndoG to mitochondria/Figure 8A_Source file_3-293T/1_0005.tif.frames/1_0005.txt
- __MACOSX/Figure8_Sourcedata_localization of Endonuclease G/Figure 8A_Representative images_localization of EndoG to mitochondria/Figure 8A_Source file_3-293T/1_0005.tif.frames/._1_0005.txt
- Figure8_Sourcedata_localization of Endonuclease G/Figure 8A_Representative images_localization of EndoG to mitochondria/Figure 8A_Source file_3-293T/1_0005.tif.frames/1_0005_C001T001.tif
- __MACOSX/Figure8_Sourcedata_localization of Endonuclease G/Figure 8A_Representative images_localization of EndoG to mitochondria/Figure 8A_Source file_3-293T/1_0005.tif.frames/._1_0005_C001T001.tif
- Figure8_Sourcedata_localization of Endonuclease G/Figure 8A_Representative images_localization of EndoG to mitochondria/Figure 8A_Source file_3-293T/1_0005.tif.frames/1_0005_C003T001.tif
- __MACOSX/Figure8_Sourcedata_localization of Endonuclease G/Figure 8A_Representative images_localization of EndoG to mitochondria/Figure 8A_Source file_3-293T/1_0005.tif.frames/._1_0005_C003T001.tif
- Figure8_Sourcedata_localization of Endonuclease G/Figure 8A_Representative images_localization of EndoG to mitochondria/Figure 8A_Source file_3-293T/1_0005.tif.frames/1_0005_C002T001.tif
- __MACOSX/Figure8_Sourcedata_localization of Endonuclease G/Figure 8A_Representative images_localization of EndoG to mitochondria/Figure 8A_Source file_3-293T/1_0005.tif.frames/._1_0005_C002T001.tif
- Figure8_Sourcedata_localization of Endonuclease G/Figure 8A_Representative images_localization of EndoG to mitochondria/Figure 8A_Source file_3-293T/1_0005.tif.frames/1_0005_C004T001.tif
- __MACOSX/Figure8_Sourcedata_localization of Endonuclease G/Figure 8A_Representative images_localization of EndoG to mitochondria/Figure 8A_Source file_3-293T/1_0005.tif.frames/._1_0005_C004T001.tif
- Figure8_Sourcedata_localization of Endonuclease G/Figure 8A_Representative images_localization of EndoG to mitochondria/Figure 8A_Source file_3-293T/1_0005.tif.frames/1_0005_T001.tif
- __MACOSX/Figure8_Sourcedata_localization of Endonuclease G/Figure 8A_Representative images_localization of EndoG to mitochondria/Figure 8A_Source file_3-293T/1_0005.tif.frames/._1_0005_T001.tif
- Figure8_Sourcedata_localization of Endonuclease G/Figure 8A_Representative images_localization of EndoG to mitochondria/Figure 8A_Source file_3-293T/1.tif.frames/1_T001.tif
- __MACOSX/Figure8_Sourcedata_localization of Endonuclease G/Figure 8A_Representative images_localization of EndoG to mitochondria/Figure 8A_Source file_3-293T/1.tif.frames/._1_T001.tif
- Figure8_Sourcedata_localization of Endonuclease G/Figure 8A_Representative images_localization of EndoG to mitochondria/Figure 8A_Source file_3-293T/1.tif.frames/1_C004T001.tif
- __MACOSX/Figure8_Sourcedata_localization of Endonuclease G/Figure 8A_Representative images_localization of EndoG to mitochondria/Figure 8A_Source file_3-293T/1.tif.frames/._1_C004T001.tif
- Figure8_Sourcedata_localization of Endonuclease G/Figure 8A_Representative images_localization of EndoG to mitochondria/Figure 8A_Source file_3-293T/1.tif.frames/1_C001T001.tif
- __MACOSX/Figure8_Sourcedata_localization of Endonuclease G/Figure 8A_Representative images_localization of EndoG to mitochondria/Figure 8A_Source file_3-293T/1.tif.frames/._1_C001T001.tif
- Figure8_Sourcedata_localization of Endonuclease G/Figure 8A_Representative images_localization of EndoG to mitochondria/Figure 8A_Source file_3-293T/1.tif.frames/1.txt
- __MACOSX/Figure8_Sourcedata_localization of Endonuclease G/Figure 8A_Representative images_localization of EndoG to mitochondria/Figure 8A_Source file_3-293T/1.tif.frames/._1.txt
- Figure8_Sourcedata_localization of Endonuclease G/Figure 8A_Representative images_localization of EndoG to mitochondria/Figure 8A_Source file_3-293T/1.tif.frames/1_C002T001.tif
- __MACOSX/Figure8_Sourcedata_localization of Endonuclease G/Figure 8A_Representative images_localization of EndoG to mitochondria/Figure 8A_Source file_3-293T/1.tif.frames/._1_C002T001.tif
- Figure8_Sourcedata_localization of Endonuclease G/Figure 8A_Representative images_localization of EndoG to mitochondria/Figure 8A_Source file_3-293T/1.tif.frames/1_C003T001.tif
- __MACOSX/Figure8_Sourcedata_localization of Endonuclease G/Figure 8A_Representative images_localization of EndoG to mitochondria/Figure 8A_Source file_3-293T/1.tif.frames/._1_C003T001.tif
- Figure8_Sourcedata_localization of Endonuclease G/Figure 8A_Representative images_localization of EndoG to mitochondria/Figure 8A_Source file_3-293T/1_0003.tif.frames/1_0003_C001T001.tif
- __MACOSX/Figure8_Sourcedata_localization of Endonuclease G/Figure 8A_Representative images_localization of EndoG to mitochondria/Figure 8A_Source file_3-293T/1_0003.tif.frames/._1_0003_C001T001.tif
- Figure8_Sourcedata_localization of Endonuclease G/Figure 8A_Representative images_localization of EndoG to mitochondria/Figure 8A_Source file_3-293T/1_0003.tif.frames/1_0003.txt
- __MACOSX/Figure8_Sourcedata_localization of Endonuclease G/Figure 8A_Representative images_localization of EndoG to mitochondria/Figure 8A_Source file_3-293T/1_0003.tif.frames/._1_0003.txt
- Figure8_Sourcedata_localization of Endonuclease G/Figure 8A_Representative images_localization of EndoG to mitochondria/Figure 8A_Source file_3-293T/1_0003.tif.frames/1_0003_C002T001.tif
- __MACOSX/Figure8_Sourcedata_localization of Endonuclease G/Figure 8A_Representative images_localization of EndoG to mitochondria/Figure 8A_Source file_3-293T/1_0003.tif.frames/._1_0003_C002T001.tif
- Figure8_Sourcedata_localization of Endonuclease G/Figure 8A_Representative images_localization of EndoG to mitochondria/Figure 8A_Source file_3-293T/1_0003.tif.frames/1_0003_C003T001.tif
- __MACOSX/Figure8_Sourcedata_localization of Endonuclease G/Figure 8A_Representative images_localization of EndoG to mitochondria/Figure 8A_Source file_3-293T/1_0003.tif.frames/._1_0003_C003T001.tif
- Figure8_Sourcedata_localization of Endonuclease G/Figure 8A_Representative images_localization of EndoG to mitochondria/Figure 8A_Source file_3-293T/1_0003.tif.frames/1_0003_T001.tif
- __MACOSX/Figure8_Sourcedata_localization of Endonuclease G/Figure 8A_Representative images_localization of EndoG to mitochondria/Figure 8A_Source file_3-293T/1_0003.tif.frames/._1_0003_T001.tif
- Figure8_Sourcedata_localization of Endonuclease G/Figure 8A_Representative images_localization of EndoG to mitochondria/Figure 8A_Source file_3-293T/1_0003.tif.frames/1_0003_C004T001.tif
- __MACOSX/Figure8_Sourcedata_localization of Endonuclease G/Figure 8A_Representative images_localization of EndoG to mitochondria/Figure 8A_Source file_3-293T/1_0003.tif.frames/._1_0003_C004T001.tif
- Figure8_Sourcedata_localization of Endonuclease G/Figure 8A_Representative images_localization of EndoG to mitochondria/Figure 8A_Source file_3-293T/1_0006.tif.frames/1_0006_C004T001.tif
- __MACOSX/Figure8_Sourcedata_localization of Endonuclease G/Figure 8A_Representative images_localization of EndoG to mitochondria/Figure 8A_Source file_3-293T/1_0006.tif.frames/._1_0006_C004T001.tif
- Figure8_Sourcedata_localization of Endonuclease G/Figure 8A_Representative images_localization of EndoG to mitochondria/Figure 8A_Source file_3-293T/1_0006.tif.frames/1_0006.txt
- __MACOSX/Figure8_Sourcedata_localization of Endonuclease G/Figure 8A_Representative images_localization of EndoG to mitochondria/Figure 8A_Source file_3-293T/1_0006.tif.frames/._1_0006.txt
- Figure8_Sourcedata_localization of Endonuclease G/Figure 8A_Representative images_localization of EndoG to mitochondria/Figure 8A_Source file_3-293T/1_0006.tif.frames/1_0006_T001.tif
- __MACOSX/Figure8_Sourcedata_localization of Endonuclease G/Figure 8A_Representative images_localization of EndoG to mitochondria/Figure 8A_Source file_3-293T/1_0006.tif.frames/._1_0006_T001.tif
- Figure8_Sourcedata_localization of Endonuclease G/Figure 8A_Representative images_localization of EndoG to mitochondria/Figure 8A_Source file_3-293T/1_0006.tif.frames/1_0006_C003T001.tif
- __MACOSX/Figure8_Sourcedata_localization of Endonuclease G/Figure 8A_Representative images_localization of EndoG to mitochondria/Figure 8A_Source file_3-293T/1_0006.tif.frames/._1_0006_C003T001.tif
- Figure8_Sourcedata_localization of Endonuclease G/Figure 8A_Representative images_localization of EndoG to mitochondria/Figure 8A_Source file_3-293T/1_0006.tif.frames/1_0006_C002T001.tif
- __MACOSX/Figure8_Sourcedata_localization of Endonuclease G/Figure 8A_Representative images_localization of EndoG to mitochondria/Figure 8A_Source file_3-293T/1_0006.tif.frames/._1_0006_C002T001.tif
- Figure8_Sourcedata_localization of Endonuclease G/Figure 8A_Representative images_localization of EndoG to mitochondria/Figure 8A_Source file_3-293T/1_0006.tif.frames/1_0006_C001T001.tif
- __MACOSX/Figure8_Sourcedata_localization of Endonuclease G/Figure 8A_Representative images_localization of EndoG to mitochondria/Figure 8A_Source file_3-293T/1_0006.tif.frames/._1_0006_C001T001.tif
- Figure8_Sourcedata_localization of Endonuclease G/Figure 8A_Representative images_localization of EndoG to mitochondria/Figure 8A_Source file_3-293T/1_0001.tif.frames/1_0001.txt
- __MACOSX/Figure8_Sourcedata_localization of Endonuclease G/Figure 8A_Representative images_localization of EndoG to mitochondria/Figure 8A_Source file_3-293T/1_0001.tif.frames/._1_0001.txt
- Figure8_Sourcedata_localization of Endonuclease G/Figure 8A_Representative images_localization of EndoG to mitochondria/Figure 8A_Source file_3-293T/1_0001.tif.frames/1_0001_C004T001.tif
- __MACOSX/Figure8_Sourcedata_localization of Endonuclease G/Figure 8A_Representative images_localization of EndoG to mitochondria/Figure 8A_Source file_3-293T/1_0001.tif.frames/._1_0001_C004T001.tif
- Figure8_Sourcedata_localization of Endonuclease G/Figure 8A_Representative images_localization of EndoG to mitochondria/Figure 8A_Source file_3-293T/1_0001.tif.frames/1_0001_T001.tif
- __MACOSX/Figure8_Sourcedata_localization of Endonuclease G/Figure 8A_Representative images_localization of EndoG to mitochondria/Figure 8A_Source file_3-293T/1_0001.tif.frames/._1_0001_T001.tif
- Figure8_Sourcedata_localization of Endonuclease G/Figure 8A_Representative images_localization of EndoG to mitochondria/Figure 8A_Source file_3-293T/1_0001.tif.frames/1_0001_C003T001.tif
- __MACOSX/Figure8_Sourcedata_localization of Endonuclease G/Figure 8A_Representative images_localization of EndoG to mitochondria/Figure 8A_Source file_3-293T/1_0001.tif.frames/._1_0001_C003T001.tif
- Figure8_Sourcedata_localization of Endonuclease G/Figure 8A_Representative images_localization of EndoG to mitochondria/Figure 8A_Source file_3-293T/1_0001.tif.frames/1_0001_C002T001.tif
- __MACOSX/Figure8_Sourcedata_localization of Endonuclease G/Figure 8A_Representative images_localization of EndoG to mitochondria/Figure 8A_Source file_3-293T/1_0001.tif.frames/._1_0001_C002T001.tif
- Figure8_Sourcedata_localization of Endonuclease G/Figure 8A_Representative images_localization of EndoG to mitochondria/Figure 8A_Source file_3-293T/1_0001.tif.frames/1_0001_C001T001.tif
- __MACOSX/Figure8_Sourcedata_localization of Endonuclease G/Figure 8A_Representative images_localization of EndoG to mitochondria/Figure 8A_Source file_3-293T/1_0001.tif.frames/._1_0001_C001T001.tif
- Figure8_Sourcedata_localization of Endonuclease G/Figure 8A_Representative images_localization of EndoG to mitochondria/Figure 8A_Source file_3-293T/1_0010.tif.frames/1_0010_C001T001.tif
- __MACOSX/Figure8_Sourcedata_localization of Endonuclease G/Figure 8A_Representative images_localization of EndoG to mitochondria/Figure 8A_Source file_3-293T/1_0010.tif.frames/._1_0010_C001T001.tif
- Figure8_Sourcedata_localization of Endonuclease G/Figure 8A_Representative images_localization of EndoG to mitochondria/Figure 8A_Source file_3-293T/1_0010.tif.frames/1_0010_C001T002.tif
- __MACOSX/Figure8_Sourcedata_localization of Endonuclease G/Figure 8A_Representative images_localization of EndoG to mitochondria/Figure 8A_Source file_3-293T/1_0010.tif.frames/._1_0010_C001T002.tif
- Figure8_Sourcedata_localization of Endonuclease G/Figure 8A_Representative images_localization of EndoG to mitochondria/Figure 8A_Source file_3-293T/1_0010.tif.frames/1_0010_C001T003.tif
- __MACOSX/Figure8_Sourcedata_localization of Endonuclease G/Figure 8A_Representative images_localization of EndoG to mitochondria/Figure 8A_Source file_3-293T/1_0010.tif.frames/._1_0010_C001T003.tif
- Figure8_Sourcedata_localization of Endonuclease G/Figure 8A_Representative images_localization of EndoG to mitochondria/Figure 8A_Source file_3-293T/1_0010.tif.frames/1_0010_T001.tif
- __MACOSX/Figure8_Sourcedata_localization of Endonuclease G/Figure 8A_Representative images_localization of EndoG to mitochondria/Figure 8A_Source file_3-293T/1_0010.tif.frames/._1_0010_T001.tif
- Figure8_Sourcedata_localization of Endonuclease G/Figure 8A_Representative images_localization of EndoG to mitochondria/Figure 8A_Source file_3-293T/1_0009.tif.frames/1_0009_C003T001.tif
- __MACOSX/Figure8_Sourcedata_localization of Endonuclease G/Figure 8A_Representative images_localization of EndoG to mitochondria/Figure 8A_Source file_3-293T/1_0009.tif.frames/._1_0009_C003T001.tif
- Figure8_Sourcedata_localization of Endonuclease G/Figure 8A_Representative images_localization of EndoG to mitochondria/Figure 8A_Source file_3-293T/1_0009.tif.frames/1_0009_C002T001.tif
- __MACOSX/Figure8_Sourcedata_localization of Endonuclease G/Figure 8A_Representative images_localization of EndoG to mitochondria/Figure 8A_Source file_3-293T/1_0009.tif.frames/._1_0009_C002T001.tif
- Figure8_Sourcedata_localization of Endonuclease G/Figure 8A_Representative images_localization of EndoG to mitochondria/Figure 8A_Source file_3-293T/1_0009.tif.frames/1_0009_C001T001.tif
- __MACOSX/Figure8_Sourcedata_localization of Endonuclease G/Figure 8A_Representative images_localization of EndoG to mitochondria/Figure 8A_Source file_3-293T/1_0009.tif.frames/._1_0009_C001T001.tif
- Figure8_Sourcedata_localization of Endonuclease G/Figure 8A_Representative images_localization of EndoG to mitochondria/Figure 8A_Source file_3-293T/1_0009.tif.frames/1_0009_C004T001.tif
- __MACOSX/Figure8_Sourcedata_localization of Endonuclease G/Figure 8A_Representative images_localization of EndoG to mitochondria/Figure 8A_Source file_3-293T/1_0009.tif.frames/._1_0009_C004T001.tif
- Figure8_Sourcedata_localization of Endonuclease G/Figure 8A_Representative images_localization of EndoG to mitochondria/Figure 8A_Source file_3-293T/1_0009.tif.frames/1_0009_T001.tif
- __MACOSX/Figure8_Sourcedata_localization of Endonuclease G/Figure 8A_Representative images_localization of EndoG to mitochondria/Figure 8A_Source file_3-293T/1_0009.tif.frames/._1_0009_T001.tif
- Figure8_Sourcedata_localization of Endonuclease G/Figure 8A_Representative images_localization of EndoG to mitochondria/Figure 8A_Source file_3-293T/1_0009.tif.frames/1_0009.txt
- __MACOSX/Figure8_Sourcedata_localization of Endonuclease G/Figure 8A_Representative images_localization of EndoG to mitochondria/Figure 8A_Source file_3-293T/1_0009.tif.frames/._1_0009.txt
- Figure8_Sourcedata_localization of Endonuclease G/Figure 8A_Representative images_localization of EndoG to mitochondria/Figure 8A_Source file_3-293T/1_0004.tif.frames/1_0004_C001T001.tif
- __MACOSX/Figure8_Sourcedata_localization of Endonuclease G/Figure 8A_Representative images_localization of EndoG to mitochondria/Figure 8A_Source file_3-293T/1_0004.tif.frames/._1_0004_C001T001.tif
- Figure8_Sourcedata_localization of Endonuclease G/Figure 8A_Representative images_localization of EndoG to mitochondria/Figure 8A_Source file_3-293T/1_0004.tif.frames/1_0004.txt
- __MACOSX/Figure8_Sourcedata_localization of Endonuclease G/Figure 8A_Representative images_localization of EndoG to mitochondria/Figure 8A_Source file_3-293T/1_0004.tif.frames/._1_0004.txt
- Figure8_Sourcedata_localization of Endonuclease G/Figure 8A_Representative images_localization of EndoG to mitochondria/Figure 8A_Source file_3-293T/1_0004.tif.frames/1_0004_C002T001.tif
- __MACOSX/Figure8_Sourcedata_localization of Endonuclease G/Figure 8A_Representative images_localization of EndoG to mitochondria/Figure 8A_Source file_3-293T/1_0004.tif.frames/._1_0004_C002T001.tif
- Figure8_Sourcedata_localization of Endonuclease G/Figure 8A_Representative images_localization of EndoG to mitochondria/Figure 8A_Source file_3-293T/1_0004.tif.frames/1_0004_C003T001.tif
- __MACOSX/Figure8_Sourcedata_localization of Endonuclease G/Figure 8A_Representative images_localization of EndoG to mitochondria/Figure 8A_Source file_3-293T/1_0004.tif.frames/._1_0004_C003T001.tif
- Figure8_Sourcedata_localization of Endonuclease G/Figure 8A_Representative images_localization of EndoG to mitochondria/Figure 8A_Source file_3-293T/1_0004.tif.frames/1_0004_C004T001.tif
- __MACOSX/Figure8_Sourcedata_localization of Endonuclease G/Figure 8A_Representative images_localization of EndoG to mitochondria/Figure 8A_Source file_3-293T/1_0004.tif.frames/._1_0004_C004T001.tif
- Figure8_Sourcedata_localization of Endonuclease G/Figure 8A_Representative images_localization of EndoG to mitochondria/Figure 8A_Source file_3-293T/1_0004.tif.frames/1_0004_T001.tif
- __MACOSX/Figure8_Sourcedata_localization of Endonuclease G/Figure 8A_Representative images_localization of EndoG to mitochondria/Figure 8A_Source file_3-293T/1_0004.tif.frames/._1_0004_T001.tif
- Figure8_Sourcedata_localization of Endonuclease G/Figure 8A_Representative images_localization of EndoG to mitochondria/Figure 8A_Source file_2_HeLa/1_0007.tif.frames/1_0007_C004T001.tif
- __MACOSX/Figure8_Sourcedata_localization of Endonuclease G/Figure 8A_Representative images_localization of EndoG to mitochondria/Figure 8A_Source file_2_HeLa/1_0007.tif.frames/._1_0007_C004T001.tif
- Figure8_Sourcedata_localization of Endonuclease G/Figure 8A_Representative images_localization of EndoG to mitochondria/Figure 8A_Source file_2_HeLa/1_0007.tif.frames/1_0007.txt
- __MACOSX/Figure8_Sourcedata_localization of Endonuclease G/Figure 8A_Representative images_localization of EndoG to mitochondria/Figure 8A_Source file_2_HeLa/1_0007.tif.frames/._1_0007.txt
- Figure8_Sourcedata_localization of Endonuclease G/Figure 8A_Representative images_localization of EndoG to mitochondria/Figure 8A_Source file_2_HeLa/1_0007.tif.frames/1_0007_T001.tif
- __MACOSX/Figure8_Sourcedata_localization of Endonuclease G/Figure 8A_Representative images_localization of EndoG to mitochondria/Figure 8A_Source file_2_HeLa/1_0007.tif.frames/._1_0007_T001.tif
- Figure8_Sourcedata_localization of Endonuclease G/Figure 8A_Representative images_localization of EndoG to mitochondria/Figure 8A_Source file_2_HeLa/1_0007.tif.frames/1_0007_C002T001.tif
- __MACOSX/Figure8_Sourcedata_localization of Endonuclease G/Figure 8A_Representative images_localization of EndoG to mitochondria/Figure 8A_Source file_2_HeLa/1_0007.tif.frames/._1_0007_C002T001.tif
[truncated: 88 more entries]
