# Supplementary material for: Unleashing a novel function of Endonuclease G in mitochondrial genome instability
Source: eLife. 2022 Nov 17;11:e69916. doi: 10.7554/eLife.69916 (PMC9711528; doi:10.7554/eLife.69916)
Supplement: Figure 8—source data 1. [file elife-69916-fig8-data1.zip › Figure8_Sourcedata_localization of Endonuclease G/Figure 8G_quantitation_shRNA mediated cleavage_primer extension .xlsx]

## Sheet: Sheet1
		Quantitation of shRNA mediated cleavage using primer extension
	scrambled	shRNA
	3664586	1328858
	4427616	239238
	7905299	768758
	1904553	94288.5
	2779775	29426.4
	2992462	757870
	850670	651732
