# Supplementary material for: Unleashing a novel function of Endonuclease G in mitochondrial genome instability
Source: eLife. 2022 Nov 17;11:e69916. doi: 10.7554/eLife.69916 (PMC9711528; doi:10.7554/eLife.69916)
Supplement: Figure 8—source data 1. [file elife-69916-fig8-data1.zip › Figure8_Sourcedata_localization of Endonuclease G/Figure 8A_Representative images_localization of EndoG to mitochondria/Figure 8A_Source file_2_HeLa/1_0002.tif.frames/1_0002.txt]

[General]
Path	G:/28.05.19/HeLa_MtRed_EndoG_1
Name	1_0002.oir
Scan Mode	XY
Date	05/28/2019 03:41:26.264 PM
File Version	2.1.2.3
System Name	FV3000
System Version	2.3.2.169
[Dimensions]
X Dimension	512, 0.0 - 127.279 [um], 0.249 [um/pixel]
Y Dimension	512, 0.0 - 127.279 [um], 0.249 [um/pixel]
Channel Dimension	4 [Ch]
[Image]
Primary Dimensions	X * Y
Image Size	512 * 512 [pixel]
Image Size(Unit Converted)	127.279 [um] * 127.279 [um]
[Acquisition]
Objective Lens	UPLSAPO 100XO
Objective Lens Mag.	100.0X
Objective Lens NA	1.4
Scan Device	Galvano
Scan Direction	Oneway
Sampling Speed	4.0 [us/pixel]
Sequential Mode	Line
Integration Type	Line
Integration Count	2
Region Mode	None
Find Mode	x1
Rotation	0.0 [deg]
Pan X	0.0 [um]
Pan Y	0.0 [um]
Zoom	x1.0
ADM	Empty
MirrorTurret 1	MIRROR
ZDC DM	Out
Z Drift Compensation in SeriesScan	OFF
[Channel 1]
Channel Name	HSD1
Dye Name	DAPI
Emission WaveLength	461 [nm]
PMT Voltage	534 [V]
Excitation DM Name	DM405/488/561
C.A.	344 [um]
Bits/Pixel	12 [bits]
Laser Wavelength	405 [nm]
Laser Transmissivity	0.4 [%]
AOTF/AOM Transmissivity	0.4 [%]
Laser ND Filter	Empty
Detection Wavelength	430 - 470 [nm]
[Channel 2]
Channel Name	HSD1
Dye Name	TRITC
Emission WaveLength	578 [nm]
PMT Voltage	520 [V]
Excitation DM Name	DM405/488/561
C.A.	344 [um]
Bits/Pixel	12 [bits]
Laser Wavelength	561 [nm]
Laser Transmissivity	1.8 [%]
AOTF/AOM Transmissivity	1.8 [%]
Laser ND Filter	Empty
Detection Wavelength	570 - 670 [nm]
[Channel 3]
Channel Name	HSD1
Dye Name	Alexa Fluor 488
Emission WaveLength	520 [nm]
PMT Voltage	475 [V]
Excitation DM Name	DM405/488/561
C.A.	344 [um]
Bits/Pixel	12 [bits]
Laser Wavelength	488 [nm]
Laser Transmissivity	0.7000000000000001 [%]
AOTF/AOM Transmissivity	0.7000000000000001 [%]
Laser ND Filter	Empty
Detection Wavelength	500 - 600 [nm]
[Channel 4]
Channel Name	TD
PMT Voltage	284 [V]
Excitation DM Name	DM405/488/561
C.A.	344 [um]
Bits/Pixel	12 [bits]
Laser Wavelength	488 [nm]
Laser Transmissivity	0.7000000000000001 [%]
AOTF/AOM Transmissivity	0.7000000000000001 [%]
Laser ND Filter	Empty
