# Supplementary material for: Unleashing a novel function of Endonuclease G in mitochondrial genome instability
Source: eLife. 2022 Nov 17;11:e69916. doi: 10.7554/eLife.69916 (PMC9711528; doi:10.7554/eLife.69916)
Supplement: Figure 8—source data 2. [file elife-69916-fig8-data2.zip]

Archive with 13 entries (11 files):
- Figure 8_Source data_Supplementary/
- Figure 8_Source data_Supplementary/.DS_Store
- __MACOSX/Figure 8_Source data_Supplementary/._.DS_Store
- Figure 8_Source data_Supplementary/Figure S8_Image_EndoG colocalization_mitotracker green/
- __MACOSX/Figure 8_Source data_Supplementary/._Figure S8_Image_EndoG colocalization_mitotracker green
- Figure 8_Source data_Supplementary/Figure S8_Image_EndoG colocalization_mitotracker green/Figure S4B_Representative image_EndoG and localization_HeLa_mitotracker green_mitotracker green.Tif
- __MACOSX/Figure 8_Source data_Supplementary/Figure S8_Image_EndoG colocalization_mitotracker green/._Figure S4B_Representative image_EndoG and localization_HeLa_mitotracker green_mitotracker green.Tif
- Figure 8_Source data_Supplementary/Figure S8_Image_EndoG colocalization_mitotracker green/Figure S4B_Representative image_EndoG and localization_HeLa_mitotracker green_EndoG.Tif
- __MACOSX/Figure 8_Source data_Supplementary/Figure S8_Image_EndoG colocalization_mitotracker green/._Figure S4B_Representative image_EndoG and localization_HeLa_mitotracker green_EndoG.Tif
- Figure 8_Source data_Supplementary/Figure S8_Image_EndoG colocalization_mitotracker green/Figure S4B_Representative image_EndoG and localization_HeLa_mitotracker green_nuclear stain.Tif
- __MACOSX/Figure 8_Source data_Supplementary/Figure S8_Image_EndoG colocalization_mitotracker green/._Figure S4B_Representative image_EndoG and localization_HeLa_mitotracker green_nuclear stain.Tif
- Figure 8_Source data_Supplementary/Figure S8_Image_EndoG colocalization_mitotracker green/Figure S4B_Representative image_EndoG and localization_HeLa_mitotracker green_merged.Tif
- __MACOSX/Figure 8_Source data_Supplementary/Figure S8_Image_EndoG colocalization_mitotracker green/._Figure S4B_Representative image_EndoG and localization_HeLa_mitotracker green_merged.Tif
