# Supplementary material for: Unleashing a novel function of Endonuclease G in mitochondrial genome instability
Source: eLife. 2022 Nov 17;11:e69916. doi: 10.7554/eLife.69916 (PMC9711528; doi:10.7554/eLife.69916)
Supplement: Figure 9—source data 1. [file elife-69916-fig9-data1.zip]

Archive with 181 entries (167 files):
- Figure9_Sourcedata_Binding of EndoG to mitochondria/
- Figure9_Sourcedata_Binding of EndoG to mitochondria/Figure 9A-B_Source data_BG4 and EndoG.tif (4).frames/
- __MACOSX/Figure9_Sourcedata_Binding of EndoG to mitochondria/._Figure 9A-B_Source data_BG4 and EndoG.tif (4).frames
- Figure9_Sourcedata_Binding of EndoG to mitochondria/Figure 9F_mitoChIP using EndoG_threshold cycles.xlsx
- __MACOSX/Figure9_Sourcedata_Binding of EndoG to mitochondria/._Figure 9F_mitoChIP using EndoG_threshold cycles.xlsx
- Figure9_Sourcedata_Binding of EndoG to mitochondria/.DS_Store
- __MACOSX/Figure9_Sourcedata_Binding of EndoG to mitochondria/._.DS_Store
- Figure9_Sourcedata_Binding of EndoG to mitochondria/Figure 9D_mCHIP_mitoextract with mito DNA_EndoG pull down/
- __MACOSX/Figure9_Sourcedata_Binding of EndoG to mitochondria/._Figure 9D_mCHIP_mitoextract with mito DNA_EndoG pull down
- Figure9_Sourcedata_Binding of EndoG to mitochondria/Figure 9B_Quantitation of colocalization BG4 and EndoG .xlsx
- __MACOSX/Figure9_Sourcedata_Binding of EndoG to mitochondria/._Figure 9B_Quantitation of colocalization BG4 and EndoG .xlsx
- Figure9_Sourcedata_Binding of EndoG to mitochondria/Figure 9A-B_Source data_BG4 and EndoG.tif (5).frames/
- __MACOSX/Figure9_Sourcedata_Binding of EndoG to mitochondria/._Figure 9A-B_Source data_BG4 and EndoG.tif (5).frames
- Figure9_Sourcedata_Binding of EndoG to mitochondria/Figure 9A-B_Source data_BG4 and EndoG.tif (7).frames/
- __MACOSX/Figure9_Sourcedata_Binding of EndoG to mitochondria/._Figure 9A-B_Source data_BG4 and EndoG.tif (7).frames
- Figure9_Sourcedata_Binding of EndoG to mitochondria/Figure 9A-B_Source data_BG4 and EndoG.tif (6).frames/
- __MACOSX/Figure9_Sourcedata_Binding of EndoG to mitochondria/._Figure 9A-B_Source data_BG4 and EndoG.tif (6).frames
- Figure9_Sourcedata_Binding of EndoG to mitochondria/Figure 9A-B_Source data_BG4 and EndoG.tif (11).frames/
- __MACOSX/Figure9_Sourcedata_Binding of EndoG to mitochondria/._Figure 9A-B_Source data_BG4 and EndoG.tif (11).frames
- Figure9_Sourcedata_Binding of EndoG to mitochondria/Figure 9A-B_Source data_BG4 and EndoG.tif (3).frames/
- __MACOSX/Figure9_Sourcedata_Binding of EndoG to mitochondria/._Figure 9A-B_Source data_BG4 and EndoG.tif (3).frames
- Figure9_Sourcedata_Binding of EndoG to mitochondria/Figure 9E_m-ChIP using mitoextract plus mitoDNA_EndoG_threshold cycles.xlsx
- __MACOSX/Figure9_Sourcedata_Binding of EndoG to mitochondria/._Figure 9E_m-ChIP using mitoextract plus mitoDNA_EndoG_threshold cycles.xlsx
- Figure9_Sourcedata_Binding of EndoG to mitochondria/Figure 9A-B_Source data_BG4 and EndoG.tif (10).frames/
- __MACOSX/Figure9_Sourcedata_Binding of EndoG to mitochondria/._Figure 9A-B_Source data_BG4 and EndoG.tif (10).frames
- Figure9_Sourcedata_Binding of EndoG to mitochondria/Figure 9A_Image_BG4 and EndoG localization/
- __MACOSX/Figure9_Sourcedata_Binding of EndoG to mitochondria/._Figure 9A_Image_BG4 and EndoG localization
- Figure9_Sourcedata_Binding of EndoG to mitochondria/Figure 9A-B_Source data_BG4 and EndoG.tif (9).frames/
- __MACOSX/Figure9_Sourcedata_Binding of EndoG to mitochondria/._Figure 9A-B_Source data_BG4 and EndoG.tif (9).frames
- Figure9_Sourcedata_Binding of EndoG to mitochondria/Figure 9A-B_Source data_BG4 and EndoG.tif (12).frames/
- __MACOSX/Figure9_Sourcedata_Binding of EndoG to mitochondria/._Figure 9A-B_Source data_BG4 and EndoG.tif (12).frames
- Figure9_Sourcedata_Binding of EndoG to mitochondria/Figure 9A-B_Source data_BG4 and EndoG.tif (8).frames/
- __MACOSX/Figure9_Sourcedata_Binding of EndoG to mitochondria/._Figure 9A-B_Source data_BG4 and EndoG.tif (8).frames
- Figure9_Sourcedata_Binding of EndoG to mitochondria/Figure 4A-B_Source data_BG4 and EndoG.tif (13).frames/
- __MACOSX/Figure9_Sourcedata_Binding of EndoG to mitochondria/._Figure 4A-B_Source data_BG4 and EndoG.tif (13).frames
- Figure9_Sourcedata_Binding of EndoG to mitochondria/Figure 9A-B_Source data_BG4 and EndoG.tif (4).frames/1_0003_C001T001.tif
- __MACOSX/Figure9_Sourcedata_Binding of EndoG to mitochondria/Figure 9A-B_Source data_BG4 and EndoG.tif (4).frames/._1_0003_C001T001.tif
- Figure9_Sourcedata_Binding of EndoG to mitochondria/Figure 9A-B_Source data_BG4 and EndoG.tif (4).frames/1_0003.txt
- __MACOSX/Figure9_Sourcedata_Binding of EndoG to mitochondria/Figure 9A-B_Source data_BG4 and EndoG.tif (4).frames/._1_0003.txt
- Figure9_Sourcedata_Binding of EndoG to mitochondria/Figure 9A-B_Source data_BG4 and EndoG.tif (4).frames/1_0003_C002T001.tif
- __MACOSX/Figure9_Sourcedata_Binding of EndoG to mitochondria/Figure 9A-B_Source data_BG4 and EndoG.tif (4).frames/._1_0003_C002T001.tif
- Figure9_Sourcedata_Binding of EndoG to mitochondria/Figure 9A-B_Source data_BG4 and EndoG.tif (4).frames/1_0003_C003T001.tif
- __MACOSX/Figure9_Sourcedata_Binding of EndoG to mitochondria/Figure 9A-B_Source data_BG4 and EndoG.tif (4).frames/._1_0003_C003T001.tif
- Figure9_Sourcedata_Binding of EndoG to mitochondria/Figure 9A-B_Source data_BG4 and EndoG.tif (4).frames/1_0003_T001.tif
- __MACOSX/Figure9_Sourcedata_Binding of EndoG to mitochondria/Figure 9A-B_Source data_BG4 and EndoG.tif (4).frames/._1_0003_T001.tif
- Figure9_Sourcedata_Binding of EndoG to mitochondria/Figure 9A-B_Source data_BG4 and EndoG.tif (4).frames/1_0003_C004T001.tif
- __MACOSX/Figure9_Sourcedata_Binding of EndoG to mitochondria/Figure 9A-B_Source data_BG4 and EndoG.tif (4).frames/._1_0003_C004T001.tif
- Figure9_Sourcedata_Binding of EndoG to mitochondria/Figure 9D_mCHIP_mitoextract with mito DNA_EndoG pull down/Figure 4D_m-ChIP of mito extract with mtDNA_EndoG pulldown.Tif
- __MACOSX/Figure9_Sourcedata_Binding of EndoG to mitochondria/Figure 9D_mCHIP_mitoextract with mito DNA_EndoG pull down/._Figure 4D_m-ChIP of mito extract with mtDNA_EndoG pulldown.Tif
- Figure9_Sourcedata_Binding of EndoG to mitochondria/Figure 9D_mCHIP_mitoextract with mito DNA_EndoG pull down/Figure 4D_m-ChIP of mito extract with mtDNA_Input.Tif
- __MACOSX/Figure9_Sourcedata_Binding of EndoG to mitochondria/Figure 9D_mCHIP_mitoextract with mito DNA_EndoG pull down/._Figure 4D_m-ChIP of mito extract with mtDNA_Input.Tif
- Figure9_Sourcedata_Binding of EndoG to mitochondria/Figure 9D_mCHIP_mitoextract with mito DNA_EndoG pull down/Figure 4D_m-ChIP of mito extract.pptx
- __MACOSX/Figure9_Sourcedata_Binding of EndoG to mitochondria/Figure 9D_mCHIP_mitoextract with mito DNA_EndoG pull down/._Figure 4D_m-ChIP of mito extract.pptx
- Figure9_Sourcedata_Binding of EndoG to mitochondria/Figure 9A-B_Source data_BG4 and EndoG.tif (5).frames/1_0004_C001T001.tif
- __MACOSX/Figure9_Sourcedata_Binding of EndoG to mitochondria/Figure 9A-B_Source data_BG4 and EndoG.tif (5).frames/._1_0004_C001T001.tif
- Figure9_Sourcedata_Binding of EndoG to mitochondria/Figure 9A-B_Source data_BG4 and EndoG.tif (5).frames/1_0004.txt
- __MACOSX/Figure9_Sourcedata_Binding of EndoG to mitochondria/Figure 9A-B_Source data_BG4 and EndoG.tif (5).frames/._1_0004.txt
- Figure9_Sourcedata_Binding of EndoG to mitochondria/Figure 9A-B_Source data_BG4 and EndoG.tif (5).frames/1_0004_C002T001.tif
- __MACOSX/Figure9_Sourcedata_Binding of EndoG to mitochondria/Figure 9A-B_Source data_BG4 and EndoG.tif (5).frames/._1_0004_C002T001.tif
- Figure9_Sourcedata_Binding of EndoG to mitochondria/Figure 9A-B_Source data_BG4 and EndoG.tif (5).frames/1_0004_C003T001.tif
- __MACOSX/Figure9_Sourcedata_Binding of EndoG to mitochondria/Figure 9A-B_Source data_BG4 and EndoG.tif (5).frames/._1_0004_C003T001.tif
- Figure9_Sourcedata_Binding of EndoG to mitochondria/Figure 9A-B_Source data_BG4 and EndoG.tif (5).frames/1_0004_C004T001.tif
- __MACOSX/Figure9_Sourcedata_Binding of EndoG to mitochondria/Figure 9A-B_Source data_BG4 and EndoG.tif (5).frames/._1_0004_C004T001.tif
- Figure9_Sourcedata_Binding of EndoG to mitochondria/Figure 9A-B_Source data_BG4 and EndoG.tif (5).frames/1_0004_T001.tif
- __MACOSX/Figure9_Sourcedata_Binding of EndoG to mitochondria/Figure 9A-B_Source data_BG4 and EndoG.tif (5).frames/._1_0004_T001.tif
- Figure9_Sourcedata_Binding of EndoG to mitochondria/Figure 9A-B_Source data_BG4 and EndoG.tif (7).frames/1_0006_C004T001.tif
- __MACOSX/Figure9_Sourcedata_Binding of EndoG to mitochondria/Figure 9A-B_Source data_BG4 and EndoG.tif (7).frames/._1_0006_C004T001.tif
- Figure9_Sourcedata_Binding of EndoG to mitochondria/Figure 9A-B_Source data_BG4 and EndoG.tif (7).frames/1_0006.txt
- __MACOSX/Figure9_Sourcedata_Binding of EndoG to mitochondria/Figure 9A-B_Source data_BG4 and EndoG.tif (7).frames/._1_0006.txt
- Figure9_Sourcedata_Binding of EndoG to mitochondria/Figure 9A-B_Source data_BG4 and EndoG.tif (7).frames/1_0006_T001.tif
- __MACOSX/Figure9_Sourcedata_Binding of EndoG to mitochondria/Figure 9A-B_Source data_BG4 and EndoG.tif (7).frames/._1_0006_T001.tif
- Figure9_Sourcedata_Binding of EndoG to mitochondria/Figure 9A-B_Source data_BG4 and EndoG.tif (7).frames/1_0006_C003T001.tif
- __MACOSX/Figure9_Sourcedata_Binding of EndoG to mitochondria/Figure 9A-B_Source data_BG4 and EndoG.tif (7).frames/._1_0006_C003T001.tif
- Figure9_Sourcedata_Binding of EndoG to mitochondria/Figure 9A-B_Source data_BG4 and EndoG.tif (7).frames/1_0006_C002T001.tif
- __MACOSX/Figure9_Sourcedata_Binding of EndoG to mitochondria/Figure 9A-B_Source data_BG4 and EndoG.tif (7).frames/._1_0006_C002T001.tif
- Figure9_Sourcedata_Binding of EndoG to mitochondria/Figure 9A-B_Source data_BG4 and EndoG.tif (7).frames/1_0006_C001T001.tif
- __MACOSX/Figure9_Sourcedata_Binding of EndoG to mitochondria/Figure 9A-B_Source data_BG4 and EndoG.tif (7).frames/._1_0006_C001T001.tif
- Figure9_Sourcedata_Binding of EndoG to mitochondria/Figure 9A-B_Source data_BG4 and EndoG.tif (6).frames/1_0005.txt
- __MACOSX/Figure9_Sourcedata_Binding of EndoG to mitochondria/Figure 9A-B_Source data_BG4 and EndoG.tif (6).frames/._1_0005.txt
- Figure9_Sourcedata_Binding of EndoG to mitochondria/Figure 9A-B_Source data_BG4 and EndoG.tif (6).frames/1_0005_C001T001.tif
- __MACOSX/Figure9_Sourcedata_Binding of EndoG to mitochondria/Figure 9A-B_Source data_BG4 and EndoG.tif (6).frames/._1_0005_C001T001.tif
- Figure9_Sourcedata_Binding of EndoG to mitochondria/Figure 9A-B_Source data_BG4 and EndoG.tif (6).frames/1_0005_C003T001.tif
- __MACOSX/Figure9_Sourcedata_Binding of EndoG to mitochondria/Figure 9A-B_Source data_BG4 and EndoG.tif (6).frames/._1_0005_C003T001.tif
- Figure9_Sourcedata_Binding of EndoG to mitochondria/Figure 9A-B_Source data_BG4 and EndoG.tif (6).frames/1_0005_C002T001.tif
- __MACOSX/Figure9_Sourcedata_Binding of EndoG to mitochondria/Figure 9A-B_Source data_BG4 and EndoG.tif (6).frames/._1_0005_C002T001.tif
- Figure9_Sourcedata_Binding of EndoG to mitochondria/Figure 9A-B_Source data_BG4 and EndoG.tif (6).frames/1_0005_C004T001.tif
- __MACOSX/Figure9_Sourcedata_Binding of EndoG to mitochondria/Figure 9A-B_Source data_BG4 and EndoG.tif (6).frames/._1_0005_C004T001.tif
- Figure9_Sourcedata_Binding of EndoG to mitochondria/Figure 9A-B_Source data_BG4 and EndoG.tif (6).frames/1_0005_T001.tif
- __MACOSX/Figure9_Sourcedata_Binding of EndoG to mitochondria/Figure 9A-B_Source data_BG4 and EndoG.tif (6).frames/._1_0005_T001.tif
- Figure9_Sourcedata_Binding of EndoG to mitochondria/Figure 9A-B_Source data_BG4 and EndoG.tif (11).frames/1_0010_C001T001.tif
- __MACOSX/Figure9_Sourcedata_Binding of EndoG to mitochondria/Figure 9A-B_Source data_BG4 and EndoG.tif (11).frames/._1_0010_C001T001.tif
- Figure9_Sourcedata_Binding of EndoG to mitochondria/Figure 9A-B_Source data_BG4 and EndoG.tif (11).frames/1_0010.txt
- __MACOSX/Figure9_Sourcedata_Binding of EndoG to mitochondria/Figure 9A-B_Source data_BG4 and EndoG.tif (11).frames/._1_0010.txt
- Figure9_Sourcedata_Binding of EndoG to mitochondria/Figure 9A-B_Source data_BG4 and EndoG.tif (11).frames/1_0010_C003T001.tif
- __MACOSX/Figure9_Sourcedata_Binding of EndoG to mitochondria/Figure 9A-B_Source data_BG4 and EndoG.tif (11).frames/._1_0010_C003T001.tif
- Figure9_Sourcedata_Binding of EndoG to mitochondria/Figure 9A-B_Source data_BG4 and EndoG.tif (11).frames/1_0010_T001.tif
- __MACOSX/Figure9_Sourcedata_Binding of EndoG to mitochondria/Figure 9A-B_Source data_BG4 and EndoG.tif (11).frames/._1_0010_T001.tif
- Figure9_Sourcedata_Binding of EndoG to mitochondria/Figure 9A-B_Source data_BG4 and EndoG.tif (11).frames/1_0010_C002T001.tif
- __MACOSX/Figure9_Sourcedata_Binding of EndoG to mitochondria/Figure 9A-B_Source data_BG4 and EndoG.tif (11).frames/._1_0010_C002T001.tif
- Figure9_Sourcedata_Binding of EndoG to mitochondria/Figure 9A-B_Source data_BG4 and EndoG.tif (11).frames/1_0010_C004T001.tif
- __MACOSX/Figure9_Sourcedata_Binding of EndoG to mitochondria/Figure 9A-B_Source data_BG4 and EndoG.tif (11).frames/._1_0010_C004T001.tif
- Figure9_Sourcedata_Binding of EndoG to mitochondria/Figure 9A-B_Source data_BG4 and EndoG.tif (3).frames/.DS_Store
- __MACOSX/Figure9_Sourcedata_Binding of EndoG to mitochondria/Figure 9A-B_Source data_BG4 and EndoG.tif (3).frames/._.DS_Store
- Figure9_Sourcedata_Binding of EndoG to mitochondria/Figure 9A-B_Source data_BG4 and EndoG.tif (3).frames/1_0002_C001T001.tif
- __MACOSX/Figure9_Sourcedata_Binding of EndoG to mitochondria/Figure 9A-B_Source data_BG4 and EndoG.tif (3).frames/._1_0002_C001T001.tif
- Figure9_Sourcedata_Binding of EndoG to mitochondria/Figure 9A-B_Source data_BG4 and EndoG.tif (3).frames/1_0002_C003T001.tif
- __MACOSX/Figure9_Sourcedata_Binding of EndoG to mitochondria/Figure 9A-B_Source data_BG4 and EndoG.tif (3).frames/._1_0002_C003T001.tif
- Figure9_Sourcedata_Binding of EndoG to mitochondria/Figure 9A-B_Source data_BG4 and EndoG.tif (3).frames/1_0002_C002T001.tif
- __MACOSX/Figure9_Sourcedata_Binding of EndoG to mitochondria/Figure 9A-B_Source data_BG4 and EndoG.tif (3).frames/._1_0002_C002T001.tif
- Figure9_Sourcedata_Binding of EndoG to mitochondria/Figure 9A-B_Source data_BG4 and EndoG.tif (3).frames/1_0002_T001.tif
- __MACOSX/Figure9_Sourcedata_Binding of EndoG to mitochondria/Figure 9A-B_Source data_BG4 and EndoG.tif (3).frames/._1_0002_T001.tif
- Figure9_Sourcedata_Binding of EndoG to mitochondria/Figure 9A-B_Source data_BG4 and EndoG.tif (3).frames/1_0002_C004T001.tif
- __MACOSX/Figure9_Sourcedata_Binding of EndoG to mitochondria/Figure 9A-B_Source data_BG4 and EndoG.tif (3).frames/._1_0002_C004T001.tif
- Figure9_Sourcedata_Binding of EndoG to mitochondria/Figure 9A-B_Source data_BG4 and EndoG.tif (10).frames/1_0009_C003T001.tif
- __MACOSX/Figure9_Sourcedata_Binding of EndoG to mitochondria/Figure 9A-B_Source data_BG4 and EndoG.tif (10).frames/._1_0009_C003T001.tif
- Figure9_Sourcedata_Binding of EndoG to mitochondria/Figure 9A-B_Source data_BG4 and EndoG.tif (10).frames/1_0009_C002T001.tif
- __MACOSX/Figure9_Sourcedata_Binding of EndoG to mitochondria/Figure 9A-B_Source data_BG4 and EndoG.tif (10).frames/._1_0009_C002T001.tif
- Figure9_Sourcedata_Binding of EndoG to mitochondria/Figure 9A-B_Source data_BG4 and EndoG.tif (10).frames/1_0009_C001T001.tif
- __MACOSX/Figure9_Sourcedata_Binding of EndoG to mitochondria/Figure 9A-B_Source data_BG4 and EndoG.tif (10).frames/._1_0009_C001T001.tif
- Figure9_Sourcedata_Binding of EndoG to mitochondria/Figure 9A-B_Source data_BG4 and EndoG.tif (10).frames/1_0009_C004T001.tif
- __MACOSX/Figure9_Sourcedata_Binding of EndoG to mitochondria/Figure 9A-B_Source data_BG4 and EndoG.tif (10).frames/._1_0009_C004T001.tif
- Figure9_Sourcedata_Binding of EndoG to mitochondria/Figure 9A-B_Source data_BG4 and EndoG.tif (10).frames/1_0009_T001.tif
- __MACOSX/Figure9_Sourcedata_Binding of EndoG to mitochondria/Figure 9A-B_Source data_BG4 and EndoG.tif (10).frames/._1_0009_T001.tif
- Figure9_Sourcedata_Binding of EndoG to mitochondria/Figure 9A-B_Source data_BG4 and EndoG.tif (10).frames/1_0009.txt
- __MACOSX/Figure9_Sourcedata_Binding of EndoG to mitochondria/Figure 9A-B_Source data_BG4 and EndoG.tif (10).frames/._1_0009.txt
- Figure9_Sourcedata_Binding of EndoG to mitochondria/Figure 9A_Image_BG4 and EndoG localization/Figure 4A_Representative image_EndoG and BG4 coIF_merged.tif
- __MACOSX/Figure9_Sourcedata_Binding of EndoG to mitochondria/Figure 9A_Image_BG4 and EndoG localization/._Figure 4A_Representative image_EndoG and BG4 coIF_merged.tif
- Figure9_Sourcedata_Binding of EndoG to mitochondria/Figure 9A_Image_BG4 and EndoG localization/Figure 4A_Representative image_EndoG and BG4 coIF_EndoG.tif
- __MACOSX/Figure9_Sourcedata_Binding of EndoG to mitochondria/Figure 9A_Image_BG4 and EndoG localization/._Figure 4A_Representative image_EndoG and BG4 coIF_EndoG.tif
- Figure9_Sourcedata_Binding of EndoG to mitochondria/Figure 9A_Image_BG4 and EndoG localization/Figure 4A_Representative image_EndoG and BG4 coIF_DAPI.tif
- __MACOSX/Figure9_Sourcedata_Binding of EndoG to mitochondria/Figure 9A_Image_BG4 and EndoG localization/._Figure 4A_Representative image_EndoG and BG4 coIF_DAPI.tif
- Figure9_Sourcedata_Binding of EndoG to mitochondria/Figure 9A_Image_BG4 and EndoG localization/Figure 4A_Representative image_EndoG and BG4 coIF_BG4.tif
- __MACOSX/Figure9_Sourcedata_Binding of EndoG to mitochondria/Figure 9A_Image_BG4 and EndoG localization/._Figure 4A_Representative image_EndoG and BG4 coIF_BG4.tif
- Figure9_Sourcedata_Binding of EndoG to mitochondria/Figure 9A-B_Source data_BG4 and EndoG.tif (9).frames/1_0008_C002T001.tif
- __MACOSX/Figure9_Sourcedata_Binding of EndoG to mitochondria/Figure 9A-B_Source data_BG4 and EndoG.tif (9).frames/._1_0008_C002T001.tif
- Figure9_Sourcedata_Binding of EndoG to mitochondria/Figure 9A-B_Source data_BG4 and EndoG.tif (9).frames/1_0008_C003T001.tif
- __MACOSX/Figure9_Sourcedata_Binding of EndoG to mitochondria/Figure 9A-B_Source data_BG4 and EndoG.tif (9).frames/._1_0008_C003T001.tif
- Figure9_Sourcedata_Binding of EndoG to mitochondria/Figure 9A-B_Source data_BG4 and EndoG.tif (9).frames/1_0008_C001T001.tif
- __MACOSX/Figure9_Sourcedata_Binding of EndoG to mitochondria/Figure 9A-B_Source data_BG4 and EndoG.tif (9).frames/._1_0008_C001T001.tif
- Figure9_Sourcedata_Binding of EndoG to mitochondria/Figure 9A-B_Source data_BG4 and EndoG.tif (9).frames/1_0008_T001.tif
- __MACOSX/Figure9_Sourcedata_Binding of EndoG to mitochondria/Figure 9A-B_Source data_BG4 and EndoG.tif (9).frames/._1_0008_T001.tif
- Figure9_Sourcedata_Binding of EndoG to mitochondria/Figure 9A-B_Source data_BG4 and EndoG.tif (9).frames/1_0008_C004T001.tif
- __MACOSX/Figure9_Sourcedata_Binding of EndoG to mitochondria/Figure 9A-B_Source data_BG4 and EndoG.tif (9).frames/._1_0008_C004T001.tif
- Figure9_Sourcedata_Binding of EndoG to mitochondria/Figure 9A-B_Source data_BG4 and EndoG.tif (9).frames/1_0008.txt
- __MACOSX/Figure9_Sourcedata_Binding of EndoG to mitochondria/Figure 9A-B_Source data_BG4 and EndoG.tif (9).frames/._1_0008.txt
- Figure9_Sourcedata_Binding of EndoG to mitochondria/Figure 9A-B_Source data_BG4 and EndoG.tif (12).frames/1_T001.tif
- __MACOSX/Figure9_Sourcedata_Binding of EndoG to mitochondria/Figure 9A-B_Source data_BG4 and EndoG.tif (12).frames/._1_T001.tif
- Figure9_Sourcedata_Binding of EndoG to mitochondria/Figure 9A-B_Source data_BG4 and EndoG.tif (12).frames/1_C004T001.tif
- __MACOSX/Figure9_Sourcedata_Binding of EndoG to mitochondria/Figure 9A-B_Source data_BG4 and EndoG.tif (12).frames/._1_C004T001.tif
- Figure9_Sourcedata_Binding of EndoG to mitochondria/Figure 9A-B_Source data_BG4 and EndoG.tif (12).frames/1_C001T001.tif
- __MACOSX/Figure9_Sourcedata_Binding of EndoG to mitochondria/Figure 9A-B_Source data_BG4 and EndoG.tif (12).frames/._1_C001T001.tif
- Figure9_Sourcedata_Binding of EndoG to mitochondria/Figure 9A-B_Source data_BG4 and EndoG.tif (12).frames/1.txt
- __MACOSX/Figure9_Sourcedata_Binding of EndoG to mitochondria/Figure 9A-B_Source data_BG4 and EndoG.tif (12).frames/._1.txt
- Figure9_Sourcedata_Binding of EndoG to mitochondria/Figure 9A-B_Source data_BG4 and EndoG.tif (12).frames/1_C002T001.tif
- __MACOSX/Figure9_Sourcedata_Binding of EndoG to mitochondria/Figure 9A-B_Source data_BG4 and EndoG.tif (12).frames/._1_C002T001.tif
- Figure9_Sourcedata_Binding of EndoG to mitochondria/Figure 9A-B_Source data_BG4 and EndoG.tif (12).frames/1_C003T001.tif
- __MACOSX/Figure9_Sourcedata_Binding of EndoG to mitochondria/Figure 9A-B_Source data_BG4 and EndoG.tif (12).frames/._1_C003T001.tif
- Figure9_Sourcedata_Binding of EndoG to mitochondria/Figure 9A-B_Source data_BG4 and EndoG.tif (8).frames/1_0007_C004T001.tif
- __MACOSX/Figure9_Sourcedata_Binding of EndoG to mitochondria/Figure 9A-B_Source data_BG4 and EndoG.tif (8).frames/._1_0007_C004T001.tif
- Figure9_Sourcedata_Binding of EndoG to mitochondria/Figure 9A-B_Source data_BG4 and EndoG.tif (8).frames/1_0007.txt
- __MACOSX/Figure9_Sourcedata_Binding of EndoG to mitochondria/Figure 9A-B_Source data_BG4 and EndoG.tif (8).frames/._1_0007.txt
- Figure9_Sourcedata_Binding of EndoG to mitochondria/Figure 9A-B_Source data_BG4 and EndoG.tif (8).frames/1_0007_T001.tif
- __MACOSX/Figure9_Sourcedata_Binding of EndoG to mitochondria/Figure 9A-B_Source data_BG4 and EndoG.tif (8).frames/._1_0007_T001.tif
- Figure9_Sourcedata_Binding of EndoG to mitochondria/Figure 9A-B_Source data_BG4 and EndoG.tif (8).frames/1_0007_C002T001.tif
- __MACOSX/Figure9_Sourcedata_Binding of EndoG to mitochondria/Figure 9A-B_Source data_BG4 and EndoG.tif (8).frames/._1_0007_C002T001.tif
- Figure9_Sourcedata_Binding of EndoG to mitochondria/Figure 9A-B_Source data_BG4 and EndoG.tif (8).frames/1_0007_C003T001.tif
- __MACOSX/Figure9_Sourcedata_Binding of EndoG to mitochondria/Figure 9A-B_Source data_BG4 and EndoG.tif (8).frames/._1_0007_C003T001.tif
- Figure9_Sourcedata_Binding of EndoG to mitochondria/Figure 9A-B_Source data_BG4 and EndoG.tif (8).frames/1_0007_C001T001.tif
- __MACOSX/Figure9_Sourcedata_Binding of EndoG to mitochondria/Figure 9A-B_Source data_BG4 and EndoG.tif (8).frames/._1_0007_C001T001.tif
- Figure9_Sourcedata_Binding of EndoG to mitochondria/Figure 4A-B_Source data_BG4 and EndoG.tif (13).frames/1_0001.txt
- __MACOSX/Figure9_Sourcedata_Binding of EndoG to mitochondria/Figure 4A-B_Source data_BG4 and EndoG.tif (13).frames/._1_0001.txt
- Figure9_Sourcedata_Binding of EndoG to mitochondria/Figure 4A-B_Source data_BG4 and EndoG.tif (13).frames/1_0001_C004T001.tif
- __MACOSX/Figure9_Sourcedata_Binding of EndoG to mitochondria/Figure 4A-B_Source data_BG4 and EndoG.tif (13).frames/._1_0001_C004T001.tif
- Figure9_Sourcedata_Binding of EndoG to mitochondria/Figure 4A-B_Source data_BG4 and EndoG.tif (13).frames/1_0001_T001.tif
- __MACOSX/Figure9_Sourcedata_Binding of EndoG to mitochondria/Figure 4A-B_Source data_BG4 and EndoG.tif (13).frames/._1_0001_T001.tif
- Figure9_Sourcedata_Binding of EndoG to mitochondria/Figure 4A-B_Source data_BG4 and EndoG.tif (13).frames/1_0001_C003T001.tif
- __MACOSX/Figure9_Sourcedata_Binding of EndoG to mitochondria/Figure 4A-B_Source data_BG4 and EndoG.tif (13).frames/._1_0001_C003T001.tif
- Figure9_Sourcedata_Binding of EndoG to mitochondria/Figure 4A-B_Source data_BG4 and EndoG.tif (13).frames/1_0001_C002T001.tif
- __MACOSX/Figure9_Sourcedata_Binding of EndoG to mitochondria/Figure 4A-B_Source data_BG4 and EndoG.tif (13).frames/._1_0001_C002T001.tif
- Figure9_Sourcedata_Binding of EndoG to mitochondria/Figure 4A-B_Source data_BG4 and EndoG.tif (13).frames/1_0001_C001T001.tif
- __MACOSX/Figure9_Sourcedata_Binding of EndoG to mitochondria/Figure 4A-B_Source data_BG4 and EndoG.tif (13).frames/._1_0001_C001T001.tif
