# Supplementary material for: Unleashing a novel function of Endonuclease G in mitochondrial genome instability
Source: eLife. 2022 Nov 17;11:e69916. doi: 10.7554/eLife.69916 (PMC9711528; doi:10.7554/eLife.69916)
Supplement: Figure 9—source data 1. [file elife-69916-fig9-data1.zip › Figure9_Sourcedata_Binding of EndoG to mitochondria/Figure 9B_Quantitation of colocalization BG4 and EndoG .xlsx]

## Sheet: Sheet1
					Quantitation of colocalization BG4 and EndoG
					Control	Red	Green
					0.061	0.32	0.27
					0.083	0.31	0.22
					0.017	0.25	0.258
					0.044	0.25	0.22
					0.015	0.23	0.281
					0.011	0.23	0.23
					0.07	0.23	0.246
					0.01	0.38	0.221
					0.022	0.35	0.21
					0.017	0.32	0.261
					0.021	0.45	0.24
					0.035	0.42	0.23
					0.022	0.44	0.25
					0.012	0.43	0.28
					0.011	0.44	0.25
					0.034	0.43	0.22
					0.015	0.38	0.25
					0.114	0.42	0.22
					0.117	0.33	0.24
					0.111	0.32	0.23
					0.012	0.28	0.24
					0.026	0.21	0.23
					0.019	0.222	0.28
					0.023	0.265	0.22
					0.011	0.31	0.26
					0.012	0.21	0.256
					0.012	0.21	0.231
					0.017	0.23	0.25
					0.014	0.31	0.218
					0.015	0.22	0.21
					0.014	0.36	0.238
					0.017	0.31	0.28
					0.031	0.24	0.24
					0.011	0.234	0.25
					0.017	0.29	0.252
					0.014	0.22	0.2
					0.015	0.21	0.223
					0.024	0.32	0.25
					0.017	0.32	0.25
					0.051	0.33	0.22
					0.012	0.28	0.25
					0.017	0.25	0.252
					0.022	0.22	0.24
					0.015	0.26	0.223
					0.012	0.31	0.25
					0.015	0.21	0.25
					0.016	0.22	0.22
					0.014	0.23	0.37
					0.015	0.23	0.25
					0.013	0.26	0.268
					0.017	0.29	0.32
					0.011	0.37	0.291
					0.012	0.32	0.43
					0.006	0.31	0.25
					0.008	0.27	0.221
					0.013	0.25	0.21
					0.011	0.35	0.261
					0.014	0.32	0.24
					0.012	0.45	0.23
					0.017	0.42	0.25
					0.024	0.44	0.28
					0.015	0.43	0.25
					0.014	0.44	0.22
					0.017	0.43	0.25
					0.01	0.38	0.22
					0.011	0.42	0.24
					0.017	0.33	0.23
					0.014	0.32	0.24
					0.015	0.28	0.23
					0.014	0.21	0.28
					0.017	0.32	0.22
					0.011	0.32	0.26
					0.012	0.33	0.256
					0.017	0.28	0.231
					0.02	0.25	0.25
					0.015	0.22	0.218
					0.012	0.26	0.21
					0.012	0.31	0.238
					0.017	0.21	0.28
					0.014	0.22	0.24
					0.015	0.23	0.25
					0.014	0.23	0.252
					0.017	0.26	0.2
					0.011	0.29	0.223
					0.012	0.37	0.25
					0.006	0.32	0.25
					0.009	0.31	0.22
					0.013	0.27	0.25
					0.011	0.234	0.252
					0.012	0.29	0.24
					0.012	0.22	0.223
					0.017	0.21	0.25
					0.014	0.32	0.25
					0.015	0.32	0.22
					0.014	0.33	0.356
					0.017	0.28	0.281
						0.25	0.253
						0.22	0.278
						0.26	0.31
						0.31	0.38
						0.21
						0.22
