# Supplementary material for: Unleashing a novel function of Endonuclease G in mitochondrial genome instability
Source: eLife. 2022 Nov 17;11:e69916. doi: 10.7554/eLife.69916 (PMC9711528; doi:10.7554/eLife.69916)
Supplement: Figure 9—source data 2. [file elife-69916-fig9-data2.zip]

Archive with 24 entries (21 files):
- Figure 9_Source data_Supplementary/
- __MACOSX/._Figure 9_Source data_Supplementary
- Figure 9_Source data_Supplementary/.DS_Store
- __MACOSX/Figure 9_Source data_Supplementary/._.DS_Store
- Figure 9_Source data_Supplementary/Figure S9D_Gel profile for Input and endoG pulldown_mitoChIP/
- __MACOSX/Figure 9_Source data_Supplementary/._Figure S9D_Gel profile for Input and endoG pulldown_mitoChIP
- Figure 9_Source data_Supplementary/Figure S9A_Colocalization of EndoG and BG4/
- __MACOSX/Figure 9_Source data_Supplementary/._Figure S9A_Colocalization of EndoG and BG4
- Figure 9_Source data_Supplementary/Figure S9E_m-ChIP using EndoG purified plus mitoDNA_EndoG_threshold cycles.xlsx
- __MACOSX/Figure 9_Source data_Supplementary/._Figure S9E_m-ChIP using EndoG purified plus mitoDNA_EndoG_threshold cycles.xlsx
- Figure 9_Source data_Supplementary/Figure S9D_Gel profile for Input and endoG pulldown_mitoChIP/Figure S5D_Gel profile_Input_MitoChIP.Tif
- __MACOSX/Figure 9_Source data_Supplementary/Figure S9D_Gel profile for Input and endoG pulldown_mitoChIP/._Figure S5D_Gel profile_Input_MitoChIP.Tif
- Figure 9_Source data_Supplementary/Figure S9D_Gel profile for Input and endoG pulldown_mitoChIP/Figure S5D_Gel profile.pptx
- __MACOSX/Figure 9_Source data_Supplementary/Figure S9D_Gel profile for Input and endoG pulldown_mitoChIP/._Figure S5D_Gel profile.pptx
- Figure 9_Source data_Supplementary/Figure S9D_Gel profile for Input and endoG pulldown_mitoChIP/Figure S5D_Gel profile_mitoChIP_EndoG pull down.Tif
- __MACOSX/Figure 9_Source data_Supplementary/Figure S9D_Gel profile for Input and endoG pulldown_mitoChIP/._Figure S5D_Gel profile_mitoChIP_EndoG pull down.Tif
- Figure 9_Source data_Supplementary/Figure S9A_Colocalization of EndoG and BG4/Figure S5A_Representative image_BG4 and EndoG localization_BG4 (1).Tif
- __MACOSX/Figure 9_Source data_Supplementary/Figure S9A_Colocalization of EndoG and BG4/._Figure S5A_Representative image_BG4 and EndoG localization_BG4 (1).Tif
- Figure 9_Source data_Supplementary/Figure S9A_Colocalization of EndoG and BG4/Figure S5A_Representative image_BG4 and EndoG localization_BG4 (4).Tif
- __MACOSX/Figure 9_Source data_Supplementary/Figure S9A_Colocalization of EndoG and BG4/._Figure S5A_Representative image_BG4 and EndoG localization_BG4 (4).Tif
- Figure 9_Source data_Supplementary/Figure S9A_Colocalization of EndoG and BG4/Figure S5A_Representative image_BG4 and EndoG localization_BG4 (2).Tif
- __MACOSX/Figure 9_Source data_Supplementary/Figure S9A_Colocalization of EndoG and BG4/._Figure S5A_Representative image_BG4 and EndoG localization_BG4 (2).Tif
- Figure 9_Source data_Supplementary/Figure S9A_Colocalization of EndoG and BG4/Figure S5A_Representative image_BG4 and EndoG localization_BG4 (3).Tif
- __MACOSX/Figure 9_Source data_Supplementary/Figure S9A_Colocalization of EndoG and BG4/._Figure S5A_Representative image_BG4 and EndoG localization_BG4 (3).Tif
