# Supplementary material for: Unleashing a novel function of Endonuclease G in mitochondrial genome instability
Source: eLife. 2022 Nov 17;11:e69916. doi: 10.7554/eLife.69916 (PMC9711528; doi:10.7554/eLife.69916)
Supplement: Figure 9—source data 3. [file elife-69916-fig9-data3.zip]

Archive with 21 entries (18 files):
- Figure 10_Sourcedata_Supplementary/
- Figure 10_Sourcedata_Supplementary/.DS_Store
- __MACOSX/Figure 10_Sourcedata_Supplementary/._.DS_Store
- Figure 10_Sourcedata_Supplementary/Figure S10B_Gel profile_P1 nuclease assay/
- __MACOSX/Figure 10_Sourcedata_Supplementary/._Figure S10B_Gel profile_P1 nuclease assay
- Figure 10_Sourcedata_Supplementary/Figure S10A_Gel profile after ChIP/
- __MACOSX/Figure 10_Sourcedata_Supplementary/._Figure S10A_Gel profile after ChIP
- Figure 10_Sourcedata_Supplementary/Figure S10B_Gel profile_P1 nuclease assay/Figure S5G_Source file.tif
- __MACOSX/Figure 10_Sourcedata_Supplementary/Figure S10B_Gel profile_P1 nuclease assay/._Figure S5G_Source file.tif
- Figure 10_Sourcedata_Supplementary/Figure S10B_Gel profile_P1 nuclease assay/Figure S5G_Source file_P1 nuclease assay.pptx
- __MACOSX/Figure 10_Sourcedata_Supplementary/Figure S10B_Gel profile_P1 nuclease assay/._Figure S5G_Source file_P1 nuclease assay.pptx
- Figure 10_Sourcedata_Supplementary/Figure S10B_Gel profile_P1 nuclease assay/Figure S5G_Source file.img
- __MACOSX/Figure 10_Sourcedata_Supplementary/Figure S10B_Gel profile_P1 nuclease assay/._Figure S5G_Source file.img
- Figure 10_Sourcedata_Supplementary/Figure S10B_Gel profile_P1 nuclease assay/Figure S5G_Source file.inf
- __MACOSX/Figure 10_Sourcedata_Supplementary/Figure S10B_Gel profile_P1 nuclease assay/._Figure S5G_Source file.inf
- Figure 10_Sourcedata_Supplementary/Figure S10A_Gel profile after ChIP/Figure S5F_Supplementary_ Source data_.pptx
- __MACOSX/Figure 10_Sourcedata_Supplementary/Figure S10A_Gel profile after ChIP/._Figure S5F_Supplementary_ Source data_.pptx
- Figure 10_Sourcedata_Supplementary/Figure S10A_Gel profile after ChIP/FIgure S5F_Western Gel profile after ChIP.tif
- __MACOSX/Figure 10_Sourcedata_Supplementary/Figure S10A_Gel profile after ChIP/._FIgure S5F_Western Gel profile after ChIP.tif
- Figure 10_Sourcedata_Supplementary/Figure S10A_Gel profile after ChIP/FIgure S5F_Gel profile after ChIP.tif
- __MACOSX/Figure 10_Sourcedata_Supplementary/Figure S10A_Gel profile after ChIP/._FIgure S5F_Gel profile after ChIP.tif
