# Supplementary material for: Unleashing a novel function of Endonuclease G in mitochondrial genome instability
Source: eLife. 2022 Nov 17;11:e69916. doi: 10.7554/eLife.69916 (PMC9711528; doi:10.7554/eLife.69916)
Supplement: Figure 10—source data 1. [file elife-69916-fig10-data1.zip]

Archive with 17 entries (15 files):
- Figure10_Sourcedata_stress mediated sublocalization of EndoG/
- Figure10_Sourcedata_stress mediated sublocalization of EndoG/.DS_Store
- __MACOSX/Figure10_Sourcedata_stress mediated sublocalization of EndoG/._.DS_Store
- Figure10_Sourcedata_stress mediated sublocalization of EndoG/Figure 10B_Quantitation of subfractionation_TFAM_cytochrome C and Endonuclease G_expression.xlsx
- __MACOSX/Figure10_Sourcedata_stress mediated sublocalization of EndoG/._Figure 10B_Quantitation of subfractionation_TFAM_cytochrome C and Endonuclease G_expression.xlsx
- Figure10_Sourcedata_stress mediated sublocalization of EndoG/Figure 10A_Western blotting_after subfractionation_stress condition/
- __MACOSX/Figure10_Sourcedata_stress mediated sublocalization of EndoG/._Figure 10A_Western blotting_after subfractionation_stress condition
- Figure10_Sourcedata_stress mediated sublocalization of EndoG/Figure 10A_Western blotting_after subfractionation_stress condition/.DS_Store
- __MACOSX/Figure10_Sourcedata_stress mediated sublocalization of EndoG/Figure 10A_Western blotting_after subfractionation_stress condition/._.DS_Store
- Figure10_Sourcedata_stress mediated sublocalization of EndoG/Figure 10A_Western blotting_after subfractionation_stress condition/Figure 10A_Representative gel_Cytochrome C localization_Menadione treatment.tif
- __MACOSX/Figure10_Sourcedata_stress mediated sublocalization of EndoG/Figure 10A_Western blotting_after subfractionation_stress condition/._Figure 10A_Representative gel_Cytochrome C localization_Menadione treatment.tif
- Figure10_Sourcedata_stress mediated sublocalization of EndoG/Figure 10A_Western blotting_after subfractionation_stress condition/Figure 10A_Representative gel_Endo G localization_Menadion treatment.tif
- __MACOSX/Figure10_Sourcedata_stress mediated sublocalization of EndoG/Figure 10A_Western blotting_after subfractionation_stress condition/._Figure 10A_Representative gel_Endo G localization_Menadion treatment.tif
- Figure10_Sourcedata_stress mediated sublocalization of EndoG/Figure 10A_Western blotting_after subfractionation_stress condition/Figure 10A_Representative gel_TFAM localization_Menadione treatment.tif
- __MACOSX/Figure10_Sourcedata_stress mediated sublocalization of EndoG/Figure 10A_Western blotting_after subfractionation_stress condition/._Figure 10A_Representative gel_TFAM localization_Menadione treatment.tif
- Figure10_Sourcedata_stress mediated sublocalization of EndoG/Figure 10A_Western blotting_after subfractionation_stress condition/Figure 10A_Labelled blot.pptx
- __MACOSX/Figure10_Sourcedata_stress mediated sublocalization of EndoG/Figure 10A_Western blotting_after subfractionation_stress condition/._Figure 10A_Labelled blot.pptx
